# Supplementary material for: Poly[[tetra­aquadi-μ3-oxalato-μ2-oxalato-diprasedymium(III)] dihydrate]
Source: Acta Crystallogr Sect E Struct Rep Online. 2009 Dec 19;66(Pt 1):m82. doi: 10.1107/S1600536809053598 (PMC2980182; doi:10.1107/S1600536809053598)
Supplement: Supplementary file 1 [file e-66-00m82-sup1.cif]

##############################################################################
###                                                                        ###
###        Electronic paper (Acta Crystallographica Section E)             ###
###                                                                        ###
##############################################################################
#                                                                            #
# This CIF contains the data in a paper accepted for publication in Acta     #
# Crystallographica Section E. It conforms to the requirements of Notes      #
# for Authors for Section E, and has been peer reviewed under the auspices   #
# of the IUCr Commission on Journals.                                        #
#                                                                            #
# Full details of the Crystallographic Information File format               #
# are given in the paper "The Crystallographic Information File (CIF):       #
# a New Standard Archive File for Crystallography" by S. R. Hall, F. H.      #
# Allen and I. D. Brown [Acta Cryst. (1991), A47, 655-685].                  #
#                                                                            #
# The current version of the core CIF dictionary is obtainable from          #
# ftp://ftp.iucr.org/pub/cif_core.dic. The current version number is 2.4.    #
#                                                                            #
# Software is freely available for graphical display of the structure(s) in  #
# this CIF.  For information consult the CIF home page http://www.iucr.org/  #
# cif/home.html                                                              #
#                                                                            #
# This file may be used for bona fide research purposes within the           #
# scientific community so long as proper attribution is given to the journal # 
# article from which it was obtained.                                        #
#                                                                            #
##############################################################################
                                             
data_I
_audit_creation_method     SHELXL-97
_chemical_name_systematic
;
Poly[[tetraaquadi-\m~3~-oxalato-\m~2~-oxalato-diprasedymium(III)] dihydrate]
;
_chemical_name_common     ?
_chemical_formula_moiety     'C6 H8 O16 Pr2, 2(H2 O1)'
_chemical_formula_sum     'C6 H12 O18 Pr2'
_chemical_formula_iupac     '[Pr2 (C2 O4)3 (H2 O)4], 2H2 O'
_chemical_formula_weight     653.98
_chemical_melting_point     ?
_symmetry_cell_setting     Monoclinic
_symmetry_space_group_name_H-M     'P 21/c'
loop_
    _symmetry_equiv_pos_as_xyz
    'x, y, z'
    '-x, y+1/2, -z+1/2'
    '-x, -y, -z'
    'x, -y-1/2, z-1/2'
_cell_length_a     9.8834(5)
_cell_length_b     8.2811(4)
_cell_length_c     10.1818(5)
_cell_angle_alpha     90.00
_cell_angle_beta     99.0530(10)
_cell_angle_gamma     90.00
_cell_volume     822.95(7)
_cell_formula_units_Z     2
_cell_measurement_reflns_used     3328
_cell_measurement_theta_min     3.19
_cell_measurement_theta_max     28.56
_cell_measurement_temperature     298(2)
_exptl_crystal_description     block
_exptl_crystal_colour     yellow
_exptl_crystal_size_max     0.26
_exptl_crystal_size_mid     0.22
_exptl_crystal_size_min     0.16
_exptl_crystal_density_diffrn     2.639
_exptl_crystal_density_meas     ?
_exptl_crystal_density_method     'not measured'
_exptl_crystal_F_000     620
_exptl_absorpt_coefficient_mu     5.945
_exptl_absorpt_correction_type     multi-scan
_exptl_absorpt_process_details     '(SADABS; Sheldrick, 1996)'
_exptl_absorpt_correction_T_min     0.3071
_exptl_absorpt_correction_T_max     0.4497
_exptl_special_details
;
;
_diffrn_ambient_temperature     298(2)
_diffrn_radiation_type     MoK\a
_diffrn_radiation_wavelength     0.71073
_diffrn_radiation_source     'fine-focus sealed tube'
_diffrn_radiation_monochromator     graphite
_diffrn_measurement_device_type     'Bruker SMART diffractometer'
_diffrn_measurement_method     '\f and \w scans'
_diffrn_detector_area_resol_mean     ?
_diffrn_reflns_number     4111
_diffrn_reflns_av_R_equivalents     0.0227
_diffrn_reflns_av_sigmaI/netI     0.0251
_diffrn_reflns_theta_min     2.09
_diffrn_reflns_theta_max     25.25
_diffrn_reflns_theta_full     25.25
_diffrn_measured_fraction_theta_max     1.000
_diffrn_measured_fraction_theta_full     1.000
_diffrn_reflns_limit_h_min     -11
_diffrn_reflns_limit_h_max     11
_diffrn_reflns_limit_k_min     -9
_diffrn_reflns_limit_k_max     9
_diffrn_reflns_limit_l_min     -12
_diffrn_reflns_limit_l_max     7
_diffrn_standards_number     ?
_diffrn_standards_interval_count     ?
_diffrn_standards_interval_time     ?
_diffrn_standards_decay_%     ?
_refine_special_details
;
Refinement of <i>F</i>^2^ against ALL reflections. The weighted <i>R</i>-factor
<i>wR</i> and
goodness of fit <i>S</i> are based on <i>F</i>^2^, conventional
<i>R</i>-factors <i>R</i> are based
on <i>F</i>, with <i>F</i> set to zero for negative <i>F</i>^2^. The threshold
expression of
<i>F</i>^2^ > \s(<i>F</i>^2^) is used only for calculating <i>R</i>-factors(gt)
<i>etc</i>. and is
not relevant to the choice of reflections for refinement. <i>R</i>-factors
based
on <i>F</i>^2^ are statistically about twice as large as those based on
<i>F</i>, and <i>R</i>-
factors based on ALL data will be even larger.
;
_reflns_number_total     1487
_reflns_number_gt     1397
_reflns_threshold_expression     I>2sigma(I)
_refine_ls_structure_factor_coef     Fsqd
_refine_ls_matrix_type     full
_refine_ls_R_factor_all     0.0168
_refine_ls_R_factor_gt     0.0155
_refine_ls_wR_factor_gt     0.0348
_refine_ls_wR_factor_ref     0.0353
_refine_ls_goodness_of_fit_ref     1.069
_refine_ls_restrained_S_all     1.066
_refine_ls_number_reflns     1487
_refine_ls_number_parameters     139
_refine_ls_number_restraints     9
_refine_ls_hydrogen_treatment     mixed
_refine_ls_weighting_scheme     calc
_refine_ls_weighting_details
         'calc w=1/[\s^2^(Fo^2^)+(0.0087P)^2^+0.7364P] where P=(Fo^2^+2Fc^2^)/3'
_atom_sites_solution_hydrogens     geom
_atom_sites_solution_primary     direct
_atom_sites_solution_secondary     difmap
_refine_ls_shift/su_max     0.007
_refine_ls_shift/su_mean     0.000
_refine_diff_density_max     0.435
_refine_diff_density_min     -0.544
_refine_ls_extinction_method     'SHELXL97 (Sheldrick, 2008)'
_refine_ls_extinction_coef     0.0127(4)
_refine_ls_extinction_expression
                                  'Fc^*^=kFc[1+0.001xFc^2^\l^3^/sin(2\q)]^-1/4^'
loop_
    _atom_type_symbol
    _atom_type_description
    _atom_type_scat_dispersion_real
    _atom_type_scat_dispersion_imag
    _atom_type_scat_source
    'C' 'C' 0.0033 0.0016
                         'International Tables Vol C Tables 4.2.6.8 and 6.1.1.4'
    'H' 'H' 0.0000 0.0000
                         'International Tables Vol C Tables 4.2.6.8 and 6.1.1.4'
    'O' 'O' 0.0106 0.0060
                         'International Tables Vol C Tables 4.2.6.8 and 6.1.1.4'
    'Pr' 'Pr' -0.2180 2.8214
                         'International Tables Vol C Tables 4.2.6.8 and 6.1.1.4'
_computing_data_collection     'SMART (Bruker, 1998)'
_computing_cell_refinement     'SAINT (Bruker, 1999)'
_computing_data_reduction     'SAINT (Bruker, 1999)'
_computing_structure_solution     'SHELXS97 (Sheldrick, 2008'
_computing_structure_refinement     'SHELXL97 (Sheldrick, 2008)'
_computing_molecular_graphics     'SHELXTL (Sheldrick, 2008)'
_computing_publication_material     'SHELXTL (Sheldrick, 2008)'
loop_
    _atom_site_type_symbol
    _atom_site_label
    _atom_site_fract_x
    _atom_site_fract_y
    _atom_site_fract_z
    _atom_site_U_iso_or_equiv
    _atom_site_adp_type
    _atom_site_calc_flag
    _atom_site_refinement_flags
    _atom_site_occupancy
    _atom_site_disorder_assembly
    _atom_site_disorder_group
    Pr Pr1 0.185002(15) 0.098389(18) 0.437068(15) 0.01483(9) Uani d . 1 . .
    O O1 0.0042(2) 0.3167(2) 0.4302(2) 0.0210(5) Uani d . 1 . .
    O O2 -0.1229(2) 0.4945(3) 0.2991(2) 0.0249(5) Uani d . 1 . .
    O O3 0.1838(2) 0.3092(3) 0.2610(2) 0.0229(5) Uani d . 1 . .
    O O4 0.0564(2) 0.4802(3) 0.12614(19) 0.0196(5) Uani d . 1 . .
    O O5 0.4011(2) 0.0665(3) 0.3529(2) 0.0275(5) Uani d . 1 . .
    O O6 0.6199(2) -0.0090(3) 0.3924(2) 0.0287(5) Uani d . 1 . .
    O O7 0.1928(2) -0.2047(3) 0.4324(3) 0.0357(6) Uani d D 1 . .
    H H7A 0.255(3) -0.260(3) 0.406(4) 0.054 Uiso d D 1 . .
    H H7B 0.153(3) -0.250(4) 0.490(3) 0.054 Uiso d D 1 . .
    O O8 0.3072(3) 0.3550(3) 0.5421(2) 0.0296(5) Uani d D 1 . .
    H H8A 0.252(3) 0.393(4) 0.589(3) 0.044 Uiso d D 1 . .
    O O9 0.3963(3) 0.5983(3) 0.3724(3) 0.0353(6) Uani d D 1 . .
    H H9B 0.393(4) 0.566(5) 0.2945(16) 0.053 Uiso d D 1 . .
    C C1 -0.0222(3) 0.4050(3) 0.3291(3) 0.0172(6) Uani d . 1 . .
    C C2 0.0829(3) 0.3968(3) 0.2319(3) 0.0162(6) Uani d . 1 . .
    C C3 0.5054(3) 0.0165(4) 0.4261(3) 0.0200(7) Uani d . 1 . .
    H H8B 0.3907(13) 0.358(8) 0.576(4) 0.13(3) Uiso d D 1 . .
    H H9A 0.370(7) 0.534(5) 0.427(3) 0.13(3) Uiso d D 1 . .
loop_
    _atom_site_aniso_label
    _atom_site_aniso_U_11
    _atom_site_aniso_U_22
    _atom_site_aniso_U_33
    _atom_site_aniso_U_12
    _atom_site_aniso_U_13
    _atom_site_aniso_U_23
    Pr1 0.01116(11) 0.01772(12) 0.01591(11) 0.00145(6) 0.00305(7) 0.00222(6)
    O1 0.0236(11) 0.0229(11) 0.0185(11) 0.0044(9) 0.0094(9) 0.0063(9)
    O2 0.0248(12) 0.0312(12) 0.0191(11) 0.0126(10) 0.0051(10) 0.0018(9)
    O3 0.0186(11) 0.0244(11) 0.0274(12) 0.0049(9) 0.0090(10) 0.0067(10)
    O4 0.0179(11) 0.0261(11) 0.0149(11) 0.0013(9) 0.0033(9) 0.0049(9)
    O5 0.0183(12) 0.0451(14) 0.0198(12) 0.0077(10) 0.0052(10) 0.0090(10)
    O6 0.0195(12) 0.0478(14) 0.0204(12) 0.0121(10) 0.0078(10) 0.0095(11)
    O7 0.0351(14) 0.0252(13) 0.0533(17) 0.0080(11) 0.0273(13) 0.0110(11)
    O8 0.0303(14) 0.0317(13) 0.0272(13) -0.0058(11) 0.0057(11) -0.0034(10)
    O9 0.0397(15) 0.0410(15) 0.0274(14) 0.0031(12) 0.0118(13) -0.0034(12)
    C1 0.0182(16) 0.0162(14) 0.0170(15) -0.0001(12) 0.0023(13) -0.0043(12)
    C2 0.0188(16) 0.0156(14) 0.0141(15) -0.0066(12) 0.0022(12) -0.0034(12)
    C3 0.0170(16) 0.0257(16) 0.0183(16) 0.0030(13) 0.0064(13) 0.0042(13)
_geom_special_details
;
All e.s.d.'s (except the e.s.d. in the dihedral angle between two l.s. planes)
are estimated using the full covariance matrix. The cell e.s.d.'s are taken
into account individually in the estimation of e.s.d.'s in distances, angles
and torsion angles; correlations between e.s.d.'s in cell parameters are only
used when they are defined by crystal symmetry. An approximate (isotropic)
treatment of cell e.s.d.'s is used for estimating e.s.d.'s involving l.s.
planes.
;
loop_
    _geom_bond_atom_site_label_1
    _geom_bond_atom_site_label_2
    _geom_bond_site_symmetry_2
    _geom_bond_distance
    _geom_bond_publ_flag
    Pr1 O5 . 2.438(2) ?
    Pr1 O6 3_656 2.495(2) ?
    Pr1 O3 . 2.501(2) ?
    Pr1 O7 . 2.512(2) ?
    Pr1 O1 . 2.535(2) ?
    Pr1 O2 2_545 2.537(2) ?
    Pr1 O4 4_566 2.552(2) ?
    Pr1 O4 2_545 2.566(2) ?
    Pr1 O8 . 2.590(2) ?
    O1 C1 . 1.257(4) ?
    O2 C1 . 1.240(4) ?
    O2 Pr1 2 2.537(2) ?
    O3 C2 . 1.231(4) ?
    O4 C2 . 1.271(4) ?
    O4 Pr1 4_565 2.552(2) ?
    O4 Pr1 2 2.566(2) ?
    O5 C3 . 1.244(4) ?
    O6 C3 . 1.251(4) ?
    O6 Pr1 3_656 2.495(2) ?
    O7 H7A . 0.847(10) ?
    O7 H7B . 0.845(10) ?
    O8 H8A . 0.842(10) ?
    O8 H8B . 0.844(10) ?
    O9 H9B . 0.832(10) ?
    O9 H9A . 0.839(10) ?
    C1 C2 . 1.545(4) ?
    C3 C3 3_656 1.549(6) ?
loop_
    _geom_angle_atom_site_label_1
    _geom_angle_atom_site_label_2
    _geom_angle_atom_site_label_3
    _geom_angle_site_symmetry_1
    _geom_angle_site_symmetry_3
    _geom_angle
    _geom_angle_publ_flag
    O5 Pr1 O6 . 3_656 65.72(7) ?
    O5 Pr1 O3 . . 74.28(7) ?
    O6 Pr1 O3 3_656 . 128.45(7) ?
    O5 Pr1 O7 . . 81.61(7) ?
    O6 Pr1 O7 3_656 . 72.19(8) ?
    O3 Pr1 O7 . . 132.90(8) ?
    O5 Pr1 O1 . . 136.09(7) ?
    O6 Pr1 O1 3_656 . 134.01(7) ?
    O3 Pr1 O1 . . 63.82(6) ?
    O7 Pr1 O1 . . 137.35(7) ?
    O5 Pr1 O2 . 2_545 74.00(7) ?
    O6 Pr1 O2 3_656 2_545 127.17(7) ?
    O3 Pr1 O2 . 2_545 65.42(7) ?
    O7 Pr1 O2 . 2_545 69.33(8) ?
    O1 Pr1 O2 . 2_545 98.71(7) ?
    O5 Pr1 O4 . 4_566 143.64(7) ?
    O6 Pr1 O4 3_656 4_566 79.71(7) ?
    O3 Pr1 O4 . 4_566 140.53(7) ?
    O7 Pr1 O4 . 4_566 77.27(7) ?
    O1 Pr1 O4 . 4_566 76.71(6) ?
    O2 Pr1 O4 2_545 4_566 123.63(6) ?
    O5 Pr1 O4 . 2_545 134.60(7) ?
    O6 Pr1 O4 3_656 2_545 130.37(7) ?
    O3 Pr1 O4 . 2_545 100.79(7) ?
    O7 Pr1 O4 . 2_545 69.15(7) ?
    O1 Pr1 O4 . 2_545 68.99(7) ?
    O2 Pr1 O4 2_545 2_545 63.66(6) ?
    O4 Pr1 O4 4_566 2_545 62.49(8) ?
    O5 Pr1 O8 . . 81.77(8) ?
    O6 Pr1 O8 3_656 . 72.37(8) ?
    O3 Pr1 O8 . . 70.89(8) ?
    O7 Pr1 O8 . . 144.46(8) ?
    O1 Pr1 O8 . . 72.97(8) ?
    O2 Pr1 O8 2_545 . 134.18(7) ?
    O4 Pr1 O8 4_566 . 98.79(7) ?
    O4 Pr1 O8 2_545 . 140.47(7) ?
    C1 O1 Pr1 . . 119.53(18) ?
    C1 O2 Pr1 . 2 120.07(19) ?
    C2 O3 Pr1 . . 119.75(18) ?
    C2 O4 Pr1 . 4_565 116.09(18) ?
    C2 O4 Pr1 . 2 118.63(18) ?
    Pr1 O4 Pr1 4_565 2 117.51(8) ?
    C3 O5 Pr1 . . 120.94(18) ?
    C3 O6 Pr1 . 3_656 119.5(2) ?
    Pr1 O7 H7A . . 125(2) ?
    Pr1 O7 H7B . . 114(2) ?
    H7A O7 H7B . . 115.0(15) ?
    Pr1 O8 H8A . . 104(2) ?
    Pr1 O8 H8B . . 124(4) ?
    H8A O8 H8B . . 115.7(15) ?
    H9B O9 H9A . . 117.4(16) ?
    O2 C1 O1 . . 127.3(3) ?
    O2 C1 C2 . . 117.6(3) ?
    O1 C1 C2 . . 115.1(3) ?
    O3 C2 O4 . . 125.1(3) ?
    O3 C2 C1 . . 118.2(3) ?
    O4 C2 C1 . . 116.7(3) ?
    O5 C3 O6 . . 126.3(3) ?
    O5 C3 C3 . 3_656 117.6(3) ?
    O6 C3 C3 . 3_656 116.1(3) ?
loop_
    _geom_hbond_atom_site_label_D
    _geom_hbond_atom_site_label_H
    _geom_hbond_atom_site_label_A
    _geom_hbond_site_symmetry_A
    _geom_hbond_distance_DH
    _geom_hbond_distance_HA
    _geom_hbond_distance_DA
    _geom_hbond_angle_DHA
    O7 H7A O9 1_545 0.847(10) 1.892(13) 2.732(3) 171(3)
    O7 H7B O1 3_556 0.845(10) 1.942(17) 2.732(3) 155(4)
    O8 H8A O2 3_566 0.842(10) 2.060(11) 2.900(3) 175(4)
    O8 H8A O3 4_566 0.842(10) 2.59(4) 3.026(3) 114(3)
    O8 H8B O9 3_666 0.844(10) 2.120(17) 2.949(4) 167(6)
    O9 H9B O6 2_655 0.832(10) 1.988(11) 2.820(3) 178(4)
    O9 H9A O8 . 0.839(10) 2.047(14) 2.881(4) 173(4)
data_global
_journal_date_recd_electronic     2009-11-09
_journal_date_accepted     2009-12-12
_journal_name_full     'Acta Crystallographica, Section E'
_journal_year     2010
_journal_volume     66
_journal_issue      1
_journal_page_first     m82
_journal_page_last     m82
_journal_paper_category     QM
_journal_coeditor_code     NG2682
_publ_contact_author_name     'Dr. Yue-Peng Cai'
_publ_contact_author_address
;
     Key Lab of Technology on Electrochemical Energy Storage
     and Power Generation in Guangdong Universities,
     School of Chemistry and Environment
     South China Normal University
     Guangzhou 510631
     People's Republic of China
;
_publ_contact_author_email     'ypcai8@yahoo.com'
_publ_contact_author_fax     '(86+20) 39310087'
_publ_contact_author_phone     '(86+20) 33033475'
_publ_section_title
;
Poly[[tetraaquadi-\m~3~-oxalato-\m~2~-oxalato-diprasedymium(III)] dihydrate]
;
loop_
    _publ_author_name
    _publ_author_address
    'Jian-Hong Chen'
;
    School of Chemistry and Environment
    South China Normal University
    Guangzhou 510631
    People's Republic of China
;
    'Hua-Cai Fang'
;
    School of Chemistry and Environment
    South China Normal University
    Guangzhou 510631
    People's Republic of China
;
    'Hong-Yang Jia'
;
    School of Chemistry and Environment
    South China Normal University
    Guangzhou 510631
    People's Republic of China
;
    'Shan-Shan Li'
;
    School of Chemistry and Environment
    South China Normal University
    Guangzhou 510631
    People's Republic of China
;
    'Yue-Peng Cai'
;
    School of Chemistry and Environment
    South China Normal University
    Guangzhou 510631
    People's Republic of China
;
