# Supplementary material for: Poly[[tetra­aquadi-μ3-oxalato-μ2-oxalato-diprasedymium(III)] dihydrate]
Source: Acta Crystallogr Sect E Struct Rep Online. 2009 Dec 19;66(Pt 1):m82. doi: 10.1107/S1600536809053598 (PMC2980182; doi:10.1107/S1600536809053598)
Supplement: Supplementary file 2 [file e-66-00m82-Isup2.hkl]

# 
# h,k,l, Fc-squared, Fo-squared, sigma(Fo-squared) and status flag 
# 
data_I
_shelx_title ' f in P2(1)/c' 
_shelx_refln_list_code          4 
_shelx_F_calc_maximum      253.07 
_exptl_crystal_F_000       620.00 
_reflns_d_resolution_high  0.8331 
 
loop_ 
 _symmetry_equiv_pos_as_xyz 
 'x, y, z' 
 '-x, y+1/2, -z+1/2' 
 '-x, -y, -z' 
 'x, -y-1/2, z-1/2' 
 
_cell_length_a     9.8834 
_cell_length_b     8.2811 
_cell_length_c    10.1818 
_cell_angle_alpha  90.000 
_cell_angle_beta   99.053 
_cell_angle_gamma  90.000 
 
_shelx_F_squared_multiplier     1.000 
 
loop_ 
 _refln_index_h 
 _refln_index_k 
 _refln_index_l 
 _refln_F_squared_calc 
 _refln_F_squared_meas 
 _refln_F_squared_sigma 
 _refln_observed_status 
   1   0   0    15931.20    16109.72    304.55 o 
   2   0   0     9421.22     8778.87    226.37 o 
   3   0   0    24515.36    23606.37    652.62 o 
   4   0   0     1867.11     1903.86     49.83 o 
   5   0   0    40012.82    39308.21    703.70 o 
   6   0   0    15981.07    16024.97    451.14 o 
   7   0   0     1701.93     1687.38     83.47 o 
   8   0   0    13411.64    12871.47    694.66 o 
   9   0   0     5999.62     5946.40    143.50 o 
  10   0   0     7981.90     7859.34    183.01 o 
  11   0   0     7271.75     7142.72    194.21 o 
   1   1   0    18854.76    19476.10    243.01 o 
   2   1   0     7289.72     7372.16     87.97 o 
   3   1   0     1257.28     1231.72     21.38 o 
   4   1   0     6271.92     6289.71     90.42 o 
   5   1   0     1945.97     1853.97     33.57 o 
   6   1   0     1979.12     1965.64     36.04 o 
   7   1   0     6440.12     6272.74     99.45 o 
   8   1   0       85.25       81.03     10.27 o 
   9   1   0     4367.77     4248.34     79.33 o 
  10   1   0     2540.50     2568.04     58.82 o 
  11   1   0       93.48      100.32     15.77 o 
   0   2   0    18180.27    18274.56    500.36 o 
   1   2   0      138.83      179.44     18.28 o 
   2   2   0      647.14      674.21     16.87 o 
   3   2   0     1173.66     1158.42     21.09 o 
   4   2   0     2775.48     2899.97     77.34 o 
   5   2   0      486.48      461.70     14.39 o 
   6   2   0       10.00       40.61      7.77 o 
   7   2   0      615.61      649.54     25.79 o 
   8   2   0      194.52      211.45     28.14 o 
   9   2   0     1389.97     1387.82     45.58 o 
  10   2   0      221.00      306.34     47.95 o 
  11   2   0      107.04      130.35     17.71 o 
   1   3   0    34417.29    33678.80    427.73 o 
   2   3   0    17446.06    16929.22    198.12 o 
   3   3   0     2577.09     2496.41     51.77 o 
   4   3   0    19886.25    19453.14    258.37 o 
   5   3   0     3159.59     3023.67     58.02 o 
   6   3   0     6499.31     6563.95    103.83 o 
   7   3   0    11257.93    11171.51    164.93 o 
   8   3   0       75.67       98.74     11.32 o 
   9   3   0     9880.89     9644.51    264.97 o 
  10   3   0     6085.90     6059.85    141.51 o 
  11   3   0      167.73      177.59     20.69 o 
   0   4   0    12494.83    11983.91    293.38 o 
   1   4   0     1741.00     1772.13     29.72 o 
   2   4   0     8777.99     8691.05    139.55 o 
   3   4   0     6160.22     5964.32     96.21 o 
   4   4   0       34.13       62.43     14.49 o 
   5   4   0     9354.57     9140.59    135.58 o 
   6   4   0     4553.80     4445.20     78.65 o 
   7   4   0      119.68      149.22     14.37 o 
   8   4   0     8489.07     8554.56    137.23 o 
   9   4   0      717.89      716.00     33.06 o 
  10   4   0     2244.76     2233.72     65.75 o 
   1   5   0       40.16       43.89      5.04 o 
   2   5   0        0.35       11.60      3.48 o 
   3   5   0      341.27      371.15     13.98 o 
   4   5   0      114.48       99.82      9.80 o 
   5   5   0       18.55       19.52      5.62 o 
   6   5   0      221.20      235.84     19.72 o 
   7   5   0       58.50       44.23      8.81 o 
   8   5   0       48.68       38.42      9.16 o 
   9   5   0        7.22       11.26     14.64 o 
  10   5   0       57.93       48.92     13.23 o 
   0   6   0     6441.74     6554.82    147.66 o 
   1   6   0      894.40      949.65     27.79 o 
   2   6   0     4520.78     4375.61     76.15 o 
   3   6   0     7868.17     7832.31    142.43 o 
   4   6   0      151.43      131.71     14.63 o 
   5   6   0     7916.57     7622.99    121.63 o 
   6   6   0     2314.59     2276.95     53.00 o 
   7   6   0      268.05      285.53     19.60 o 
   8   6   0     5719.87     5733.45    105.36 o 
   9   6   0     1333.04     1300.86     48.46 o 
   1   7   0     7092.12     6905.80    112.56 o 
   2   7   0     6071.30     5901.35    116.35 o 
   3   7   0     1677.07     1692.33     51.45 o 
   4   7   0     8119.85     8145.35    153.34 o 
   5   7   0     1680.95     1726.26     53.66 o 
   6   7   0     1458.02     1437.16     49.65 o 
   7   7   0     4536.96     4624.96    106.64 o 
   8   7   0       29.24       17.04     10.24 o 
   0   8   0      530.87      499.69     32.66 o 
   1   8   0       11.98        9.18      5.72 o 
   2   8   0      114.41      108.04     14.98 o 
   3   8   0      299.06      277.32     22.72 o 
   4   8   0       64.15       53.10     14.28 o 
   5   8   0       28.58       22.16      9.52 o 
   6   8   0       18.95       37.63     12.07 o 
   1   9   0     1933.82     1835.36     57.82 o 
   2   9   0     1789.52     1747.63     56.97 o 
   3   9   0      291.14      325.85     26.42 o 
   4   9   0     3205.15     3087.67     83.49 o 
 -11   1   1     2263.66     2359.79     79.73 o 
 -10   1   1     2279.28     2252.99     53.49 o 
  -9   1   1     1603.65     1574.24     44.67 o 
  -8   1   1    10470.39    10109.85    149.70 o 
  -7   1   1     8574.32     8529.21    113.20 o 
  -6   1   1     5536.53     5408.53     94.40 o 
  -5   1   1    22728.74    22123.46    234.92 o 
  -4   1   1     2475.98     2417.64     32.51 o 
  -3   1   1    15206.87    15304.97    176.86 o 
  -2   1   1    19754.74    20801.19    234.51 o 
  -1   1   1      280.44      317.39     12.87 o 
   0   1   1    33058.98    33424.76   1677.57 o 
   1   1   1     8500.13     8829.04    162.10 o 
   2   1   1      454.09      464.64     17.00 o 
   3   1   1    37056.86    36204.81   1353.76 o 
   4   1   1     6251.31     6588.65     95.68 o 
   5   1   1     5836.99     5748.79    158.65 o 
   6   1   1     5839.70     5607.58    103.61 o 
   7   1   1      371.59      444.16     61.57 o 
   8   1   1     5757.50     5565.97    109.95 o 
   9   1   1     6598.55     6514.09    127.54 o 
  10   1   1     1247.62     1280.00     56.03 o 
  11   1   1     5194.78     5153.49    140.80 o 
 -11   2   1     1198.95     1161.38     38.32 o 
 -10   2   1     2221.38     2116.93     55.44 o 
  -9   2   1    10218.91    10233.90    155.33 o 
  -8   2   1      172.98      179.72     13.40 o 
  -7   2   1     6904.87     6650.53     84.93 o 
  -6   2   1    13884.62    13618.92    167.88 o 
  -5   2   1       27.28       56.86     14.56 o 
  -4   2   1    35645.56    34765.02    761.58 o 
  -3   2   1     3468.78     3368.90     51.54 o 
  -2   2   1     2492.90     2516.15     34.57 o 
  -1   2   1     8467.66     8408.57    111.36 o 
   0   2   1     2377.48     2414.22     32.73 o 
   1   2   1    38075.34    39177.30    495.99 o 
   2   2   1    27702.34    27020.50    496.98 o 
   3   2   1     1478.87     1551.02     30.68 o 
   4   2   1    17345.69    16749.56    386.31 o 
   5   2   1    10387.09    10020.10    441.23 o 
   6   2   1     4856.11     4823.67     92.96 o 
   7   2   1     8819.87     8653.48    276.97 o 
   8   2   1     2921.88     2950.63     70.88 o 
   9   2   1     2448.44     2296.55     62.96 o 
  10   2   1     7518.66     7488.00    199.91 o 
  11   2   1       13.51       16.41     11.81 o 
 -11   3   1      607.25      602.22     37.19 o 
 -10   3   1      362.47      366.05     25.56 o 
  -9   3   1       13.83       10.36      5.45 o 
  -8   3   1     1595.54     1582.42     35.82 o 
  -7   3   1      955.77      918.76     27.31 o 
  -6   3   1       70.58       98.07      8.39 o 
  -5   3   1      598.31      630.58     40.25 o 
  -4   3   1      409.13      450.97     13.15 o 
  -3   3   1     6758.08     6916.63     95.40 o 
  -2   3   1     2616.85     2608.70     40.97 o 
  -1   3   1      718.62      751.14     16.84 o 
   0   3   1      510.01      589.21     15.72 o 
   1   3   1     1126.16     1067.49     21.03 o 
   2   3   1     7145.76     7542.65     94.39 o 
   3   3   1     9393.76     9373.68    117.43 o 
   4   3   1       81.65      106.07     14.17 o 
   5   3   1     1762.80     1844.23     40.28 o 
   6   3   1     1459.05     1449.33     65.81 o 
   7   3   1       58.28       64.56     10.61 o 
   8   3   1     1171.82     1161.96     40.44 o 
   9   3   1       50.41       78.34     15.54 o 
  10   3   1       11.58       13.80      9.38 o 
 -10   4   1      268.11      307.49     21.43 o 
  -9   4   1     4994.14     5107.08     94.47 o 
  -8   4   1       54.67       53.21      9.41 o 
  -7   4   1     3837.13     3699.76     70.31 o 
  -6   4   1     8484.15     8403.74    127.91 o 
  -5   4   1      574.20      610.02     20.80 o 
  -4   4   1     9247.48     9150.47    132.14 o 
  -3   4   1     4200.11     4268.85     68.45 o 
  -2   4   1      430.65      458.35     15.36 o 
  -1   4   1    14120.21    14220.05    169.83 o 
   0   4   1     4673.17     4692.11     63.10 o 
   1   4   1    14720.67    14569.39    303.11 o 
   2   4   1     9212.31     9273.96    103.99 o 
   3   4   1     1295.49     1278.32     25.44 o 
   4   4   1     5787.13     5809.92     91.99 o 
   5   4   1     8162.46     8028.71    122.54 o 
   6   4   1      799.70      833.49     27.32 o 
   7   4   1     4756.40     4759.27     98.21 o 
   8   4   1     1862.22     1867.19     54.82 o 
   9   4   1     1246.85     1256.40     39.52 o 
  10   4   1     3652.01     3889.83    116.26 o 
 -10   5   1     4924.59     5068.72     98.80 o 
  -9   5   1        2.11        6.01      6.61 o 
  -8   5   1    10017.52    10067.72    173.79 o 
  -7   5   1     4370.16     4147.60     78.43 o 
  -6   5   1     1189.83     1183.16     33.62 o 
  -5   5   1    11742.20    11381.94    165.36 o 
  -4   5   1     2335.47     2351.44     56.19 o 
  -3   5   1     7369.20     7213.44    108.52 o 
  -2   5   1    13034.94    12755.44    157.28 o 
  -1   5   1      284.31      327.34     24.03 o 
   0   5   1    10538.77    10319.15    165.21 o 
   1   5   1    14024.72    13602.61    189.26 o 
   2   5   1     2784.31     2820.72     45.29 o 
   3   5   1    17655.13    17498.04    211.64 o 
   4   5   1     2994.37     3040.58     62.40 o 
   5   5   1     6057.98     6058.22    100.07 o 
   6   5   1    15129.85    14421.47    208.53 o 
   7   5   1     1912.20     1892.38     82.96 o 
   8   5   1     4398.12     4565.56    100.47 o 
   9   5   1     2505.42     2574.48     71.30 o 
  -9   6   1     2194.96     2208.33     57.26 o 
  -8   6   1      674.68      689.75     28.88 o 
  -7   6   1     1933.06     1867.44     50.62 o 
  -6   6   1     3835.31     3754.20     73.59 o 
  -5   6   1       46.03       41.24      9.46 o 
  -4   6   1     5304.60     5193.25     87.61 o 
  -3   6   1     2950.53     2941.91     72.22 o 
  -2   6   1      693.59      665.26     22.71 o 
  -1   6   1     5231.17     5256.43     87.36 o 
   0   6   1     1664.86     1662.29     38.93 o 
   1   6   1     1534.26     1562.83     37.59 o 
   2   6   1     6186.77     6044.41     98.26 o 
   3   6   1        8.04       14.15      6.74 o 
   4   6   1     4638.96     4588.36    101.23 o 
   5   6   1     2936.50     2908.12     60.50 o 
   6   6   1      198.93      212.97     16.91 o 
   7   6   1     2462.33     2481.83     65.98 o 
   8   6   1      477.17      447.04     28.49 o 
   9   6   1      514.33      576.48     75.35 o 
  -8   7   1     1738.76     1767.38     59.28 o 
  -7   7   1      165.50      157.24     18.83 o 
  -6   7   1       30.99       37.80     10.42 o 
  -5   7   1      733.25      725.91     32.84 o 
  -4   7   1       46.71       48.98     13.19 o 
  -3   7   1     1353.25     1401.43     44.62 o 
  -2   7   1     1893.17     1816.84     51.12 o 
  -1   7   1        8.04       26.32     24.15 o 
   0   7   1     1631.99     1648.57     41.35 o 
   1   7   1      773.18      752.26     26.47 o 
   2   7   1     1451.17     1420.55     44.79 o 
   3   7   1     1435.61     1411.54     45.72 o 
   4   7   1      490.89      437.54     25.59 o 
   5   7   1      673.56      676.17     32.16 o 
   6   7   1     1886.39     1865.70     76.83 o 
   7   7   1      191.20      188.35     25.13 o 
   8   7   1      768.27      820.29     70.53 o 
  -7   8   1     3464.29     3393.19    105.70 o 
  -6   8   1     3293.50     3447.01     88.28 o 
  -5   8   1        4.45        2.86      7.03 o 
  -4   8   1     6522.75     6424.45    132.08 o 
  -3   8   1     3179.44     3111.20     77.81 o 
  -2   8   1      682.65      683.37     31.70 o 
  -1   8   1     7001.41     6828.88    115.56 o 
   0   8   1      943.32      934.62     31.94 o 
   1   8   1     4916.66     4828.73     89.52 o 
   2   8   1     5645.36     5499.90    119.06 o 
   3   8   1       21.97       29.14      9.74 o 
   4   8   1     3994.88     3890.25     93.32 o 
   5   8   1     3995.53     4040.17     97.73 o 
   6   8   1      458.26      451.90     36.28 o 
  -5   9   1     3023.93     3117.57     85.19 o 
  -4   9   1      684.43      717.05     46.67 o 
  -3   9   1     1262.10     1259.38     47.67 o 
  -2   9   1     3492.05     3428.71    104.52 o 
  -1   9   1       15.44       14.77      9.05 o 
   0   9   1     3771.28     3515.95    192.10 o 
   1   9   1     1819.82     1924.00     59.37 o 
   2   9   1      192.80      201.78     21.55 o 
   3   9   1     3947.49     4024.20     98.11 o 
   4   9   1      479.63      414.94     34.99 o 
 -11   0   2     1956.09     1938.93     95.35 o 
 -10   0   2    10908.33    11169.05    239.43 o 
  -9   0   2     2276.60     2286.65     71.79 o 
  -8   0   2    10354.07     9838.14    266.73 o 
  -7   0   2    10972.59    10836.15    218.08 o 
  -6   0   2      620.54      639.71     21.55 o 
  -5   0   2    27672.61    26976.13    399.91 o 
  -4   0   2    55718.70    56151.19   1005.98 o 
  -3   0   2      766.38      646.80     16.57 o 
  -2   0   2    31172.76    30797.94    540.98 o 
  -1   0   2    16267.84    15888.18    399.17 o 
   0   0   2    21242.76    22736.36    399.87 o 
   1   0   2    21629.30    22918.92    577.38 o 
   2   0   2     1449.59     1467.61     53.49 o 
   3   0   2    21128.08    20820.30    539.49 o 
   4   0   2    23293.69    23075.26    601.66 o 
   5   0   2     1237.27     1099.27     55.46 o 
   6   0   2    27599.62    27142.02    716.38 o 
   7   0   2     2723.83     2552.41    106.37 o 
   8   0   2     3675.47     3563.61    139.76 o 
   9   0   2    13143.90    12560.67    379.31 o 
  10   0   2      107.65      152.32     32.79 o 
  11   0   2     4149.15     4533.15    184.50 o 
 -11   1   2     2401.34     2378.85     57.41 o 
 -10   1   2       22.10       21.08      7.48 o 
  -9   1   2     1832.45     1753.77     43.16 o 
  -8   1   2      530.97      575.51     21.66 o 
  -7   1   2     2074.15     2074.89     50.21 o 
  -6   1   2     5972.02     5842.85     79.73 o 
  -5   1   2     2067.30     2095.44     37.16 o 
  -4   1   2      206.00      188.51      6.61 o 
  -3   1   2     6466.22     6196.15     76.10 o 
  -2   1   2        3.02        5.78      2.43 o 
  -1   1   2    12176.95    12533.21    300.97 o 
   0   1   2     4644.88     4921.85     75.03 o 
   1   1   2       87.78      121.41      7.58 o 
   2   1   2      797.71      817.94     27.64 o 
   3   1   2      768.98      712.79     21.19 o 
   4   1   2     2133.20     1942.99     53.72 o 
   5   1   2     7514.18     7564.40    344.16 o 
   6   1   2      990.60     1021.25     89.55 o 
   7   1   2     2512.42     2420.47     76.27 o 
   8   1   2     2083.87     1986.84     67.61 o 
   9   1   2      140.91      140.94     20.80 o 
  10   1   2     1856.67     1894.40     72.28 o 
  11   1   2      598.70      646.59     42.56 o 
 -11   2   2      476.29      430.01     29.11 o 
 -10   2   2      519.03      524.60     23.70 o 
  -9   2   2       10.30       15.97      6.49 o 
  -8   2   2     1567.78     1549.44     34.23 o 
  -7   2   2     1611.22     1540.36     36.51 o 
  -6   2   2      687.47      741.00     19.59 o 
  -5   2   2     2960.23     2851.72     44.29 o 
  -4   2   2     3297.04     3399.17     48.29 o 
  -3   2   2      385.98      356.99     13.21 o 
  -2   2   2      519.99      520.15     11.28 o 
  -1   2   2      644.91      649.58     17.66 o 
   0   2   2      159.58      166.59      9.18 o 
   1   2   2      152.45      233.68     16.74 o 
   2   2   2     1835.37     2028.60     49.95 o 
   3   2   2     6323.62     6753.84    137.90 o 
   4   2   2     1926.50     1958.95     55.05 o 
   5   2   2      122.26       85.88     12.57 o 
   6   2   2     1176.64     1277.67     47.28 o 
   7   2   2        3.02        2.04      8.60 o 
   8   2   2      542.67      584.80     44.53 o 
   9   2   2     2596.44     2600.55     88.24 o 
  10   2   2        8.75        0.99      8.06 o 
  11   2   2      394.89      418.70     36.85 o 
 -11   3   2     5107.82     5165.36    113.57 o 
 -10   3   2       63.75       63.99     10.89 o 
  -9   3   2     8395.06     8118.40    129.02 o 
  -8   3   2     3297.23     3201.76     56.05 o 
  -7   3   2     5592.27     5675.49     82.50 o 
  -6   3   2    19819.55    19178.07    229.55 o 
  -5   3   2     1829.57     1788.62     35.28 o 
  -4   3   2    13220.50    13403.73    160.59 o 
  -3   3   2    32443.55    31384.77    418.90 o 
  -2   3   2       38.88       45.32     12.68 o 
  -1   3   2    32796.05    32688.70    451.91 o 
   0   3   2    14287.19    14426.52    230.71 o 
   1   3   2     5781.39     6056.01     97.65 o 
   2   3   2    28356.39    28063.05    478.72 o 
   3   3   2     4040.98     3631.21     84.55 o 
   4   3   2    12307.72    12351.69    242.62 o 
   5   3   2    19358.23    20339.60    547.23 o 
   6   3   2      296.68      379.08     24.98 o 
   7   3   2    11296.61    11264.26    236.08 o 
   8   3   2     7435.91     7372.01    172.94 o 
   9   3   2      420.29      377.70     31.63 o 
  10   3   2     6397.20     6459.76    165.84 o 
 -10   4   2     5093.56     5126.50    102.90 o 
  -9   4   2      468.16      485.66     23.68 o 
  -8   4   2     4637.44     4607.45     84.16 o 
  -7   4   2     2373.31     2370.55     61.83 o 
  -6   4   2        0.94        3.56      3.62 o 
  -5   4   2     7861.17     7813.37    117.17 o 
  -4   4   2     4445.87     4275.52     60.65 o 
  -3   4   2     6912.12     7021.66     89.23 o 
  -2   4   2    16644.67    16314.00    276.43 o 
  -1   4   2     3197.98     3348.43     53.91 o 
   0   4   2     7933.82     7875.84    109.80 o 
   1   4   2    16366.55    16687.63    218.41 o 
   2   4   2      503.77      546.71     15.42 o 
   3   4   2     3762.11     3773.52     71.50 o 
   4   4   2     7589.33     7800.57    131.64 o 
   5   4   2      491.16      520.00     28.43 o 
   6   4   2    10914.71    10766.71    441.20 o 
   7   4   2     1590.20     1489.64     57.39 o 
   8   4   2     2126.13     2004.30     71.65 o 
   9   4   2     3374.99     3452.69    105.74 o 
  10   4   2      218.55      206.45     27.92 o 
 -10   5   2        3.30        6.07      7.76 o 
  -9   5   2        6.49        9.30      9.16 o 
  -8   5   2        1.45        3.75      8.14 o 
  -7   5   2       20.07       18.94      6.64 o 
  -6   5   2       97.87      108.19     11.48 o 
  -5   5   2       30.13       55.19      7.94 o 
  -4   5   2      369.00      341.52     16.77 o 
  -3   5   2       47.90       49.59      6.83 o 
  -2   5   2       34.19       38.31      6.36 o 
  -1   5   2      494.30      492.27     16.11 o 
   0   5   2       48.86       66.11     14.69 o 
   1   5   2      173.16      181.22     16.09 o 
   2   5   2      657.06      606.05     22.62 o 
   3   5   2       81.94       82.13      9.79 o 
   4   5   2       32.53       26.76      8.58 o 
   5   5   2        2.53        0.51      5.42 o 
   6   5   2        0.27        2.34      6.61 o 
   7   5   2       12.44       18.63      9.93 o 
   8   5   2        1.54        6.04      9.17 o 
   9   5   2       26.13       25.19     12.45 o 
  -9   6   2      393.22      446.39     29.82 o 
  -8   6   2     4098.18     4082.00     81.74 o 
  -7   6   2     3042.17     2925.89     63.28 o 
  -6   6   2        6.21       12.89      6.04 o 
  -5   6   2     8113.75     8030.01    125.74 o 
  -4   6   2     2667.25     2592.91     55.09 o 
  -3   6   2     6921.33     6747.37    105.16 o 
  -2   6   2     9803.46     9654.71    165.76 o 
  -1   6   2     3041.68     3097.81     67.99 o 
   0   6   2     3449.80     3453.69     72.90 o 
   1   6   2    13428.95    13111.48    246.77 o 
   2   6   2      533.18      517.73     22.70 o 
   3   6   2     7003.74     7042.72    157.22 o 
   4   6   2     6645.50     6404.36    198.40 o 
   5   6   2      371.64      401.58     33.58 o 
   6   6   2     6504.34     6361.59    155.00 o 
   7   6   2      836.74      824.56     69.22 o 
   8   6   2     1434.04     1541.00     65.56 o 
  -8   7   2     2571.25     2619.46     73.88 o 
  -7   7   2     1557.86     1523.20     52.28 o 
  -6   7   2     7255.85     7113.03    140.62 o 
  -5   7   2      584.90      624.81     34.05 o 
  -4   7   2     6036.32     5861.16    117.36 o 
  -3   7   2     8242.16     8205.26    150.96 o 
  -2   7   2        0.05        3.81      5.80 o 
  -1   7   2    10777.48    10470.42    182.23 o 
   0   7   2     4231.91     4212.65     88.50 o 
   1   7   2     1055.71      990.63     34.77 o 
   2   7   2     9206.69     9105.49    160.83 o 
   3   7   2      792.31      766.87     38.36 o 
   4   7   2     4968.13     4873.29    240.95 o 
   5   7   2     6231.49     6292.97    395.54 o 
   6   7   2        9.73        6.25      8.91 o 
   7   7   2     5598.86     5635.37    150.02 o 
  -6   8   2       88.50       80.24     14.92 o 
  -5   8   2      356.52      345.77     25.59 o 
  -4   8   2      211.86      207.57     20.37 o 
  -3   8   2       10.33       12.28      7.68 o 
  -2   8   2      712.30      784.04     33.80 o 
  -1   8   2       39.26       48.99     12.02 o 
   0   8   2      218.66      226.49     19.95 o 
   1   8   2       22.71        9.28      7.12 o 
   2   8   2       81.77      115.76     18.81 o 
   3   8   2      892.71      863.75     43.80 o 
   4   8   2      133.51      156.17     22.36 o 
   5   8   2      123.24      140.09     23.58 o 
   6   8   2      250.67      315.53     32.33 o 
  -4   9   2      847.10      819.63     57.26 o 
  -3   9   2      850.64      844.54     38.55 o 
  -2   9   2       12.88       12.88     13.48 o 
  -1   9   2     2051.95     2061.03     81.29 o 
   0   9   2     1991.65     1875.21     58.05 o 
   1   9   2        9.54        8.49      9.72 o 
   2   9   2     1452.41     1498.41     73.19 o 
   3   9   2      160.44      167.50     25.26 o 
   4   9   2      832.67      872.65     48.23 o 
 -11   1   3      410.26      430.40     43.41 o 
 -10   1   3     6154.59     6289.52    106.91 o 
  -9   1   3     7573.49     7444.22    118.31 o 
  -8   1   3      796.90      799.71     31.34 o 
  -7   1   3    12051.41    12088.36    151.59 o 
  -6   1   3       89.24      102.59     14.71 o 
  -5   1   3     8381.67     8282.16     94.38 o 
  -4   1   3    17772.55    17887.58    243.78 o 
  -3   1   3       46.68       59.65      7.92 o 
  -2   1   3    25191.80    25267.33    315.05 o 
  -1   1   3     7912.03     8037.33    104.22 o 
   0   1   3     2340.68     2378.75     35.46 o 
   1   1   3    27847.61    28305.86    409.25 o 
   2   1   3     5263.14     5219.03    107.20 o 
   3   1   3    23671.25    24865.84    454.52 o 
   4   1   3    14913.01    14599.82    280.82 o 
   5   1   3      143.59      183.34     17.40 o 
   6   1   3     9213.08     9037.01    192.93 o 
   7   1   3     8910.10     8857.67    194.34 o 
   8   1   3      224.59      230.78     28.55 o 
   9   1   3     6689.78     6746.35    165.89 o 
  10   1   3     1474.37     1378.42     61.81 o 
 -11   2   3     4955.23     4872.00    128.78 o 
 -10   2   3      554.78      568.57     28.55 o 
  -9   2   3     7270.09     7219.47    116.14 o 
  -8   2   3    14710.97    14701.35    205.63 o 
  -7   2   3      112.52      126.67      9.63 o 
  -6   2   3    10359.86    10314.87    130.11 o 
  -5   2   3     5211.01     5117.09     62.48 o 
  -4   2   3     9892.37     9694.12    118.26 o 
  -3   2   3    38849.34    38880.04    560.84 o 
  -2   2   3     2592.70     2466.72     34.72 o 
  -1   2   3     3144.86     3156.85     45.84 o 
   0   2   3    39340.14    40263.13    498.36 o 
   1   2   3      221.29      236.21     10.34 o 
   2   2   3    35630.54    35493.48   1784.25 o 
   3   2   3     8040.16     8071.57    162.84 o 
   4   2   3      945.76      977.80     36.45 o 
   5   2   3    15313.20    15544.93    375.00 o 
   6   2   3     3132.62     3081.38     92.34 o 
   7   2   3     5441.06     5562.17    202.37 o 
   8   2   3     8302.38     8170.48    188.56 o 
   9   2   3      577.79      571.06     78.12 o 
  10   2   3     6107.29     6045.74    205.33 o 
 -11   3   3        8.31       17.68     12.15 o 
 -10   3   3     1028.68     1055.31     39.84 o 
  -9   3   3      145.76      165.19     15.82 o 
  -8   3   3      336.89      336.03     15.82 o 
  -7   3   3     3509.72     3388.01     55.58 o 
  -6   3   3     1118.30     1140.37     25.73 o 
  -5   3   3     4829.90     4957.34     69.26 o 
  -4   3   3     1531.72     1569.16     28.15 o 
  -3   3   3       74.03       69.71      5.73 o 
  -2   3   3     2784.06     2937.99     41.56 o 
  -1   3   3     9572.48     9872.32    153.35 o 
   0   3   3      607.01      629.01     13.74 o 
   1   3   3     9577.94     9601.62    188.01 o 
   2   3   3     1791.40     1830.52     57.11 o 
   3   3   3      167.03      154.31     34.04 o 
   4   3   3     1543.04     1552.85     49.85 o 
   5   3   3      193.53      178.24     49.10 o 
   6   3   3      898.17      898.14     40.51 o 
   7   3   3      297.52      310.25     26.70 o 
   8   3   3      297.33      284.55     50.88 o 
   9   3   3     1891.80     1926.96     73.48 o 
  10   3   3      491.34      457.62     38.43 o 
 -10   4   3      467.40      499.27     28.66 o 
  -9   4   3     1755.92     1853.71     80.27 o 
  -8   4   3     2914.81     2901.79     60.35 o 
  -7   4   3      394.47      400.37     20.30 o 
  -6   4   3     3643.93     3568.47     64.88 o 
  -5   4   3     3734.64     3722.52     64.87 o 
  -4   4   3      484.93      471.91     16.62 o 
  -3   4   3    11993.74    12142.33    167.94 o 
  -2   4   3        9.57       82.26     39.78 o 
  -1   4   3     3514.30     3657.15     50.45 o 
   0   4   3    11592.89    11588.52    138.39 o 
   1   4   3      431.48      464.43     14.71 o 
   2   4   3     4522.27     4599.61     71.41 o 
   3   4   3      955.96      890.54     22.68 o 
   4   4   3      643.85      675.66     24.01 o 
   5   4   3     7782.35     7601.28    238.48 o 
   6   4   3     2308.31     2204.82     71.05 o 
   7   4   3     1575.39     1643.06     62.20 o 
   8   4   3     1144.28     1215.44     55.89 o 
   9   4   3       21.44       22.05     17.91 o 
 -10   5   3     5418.15     5637.26    123.12 o 
  -9   5   3     1494.09     1601.11    130.71 o 
  -8   5   3     1661.12     1618.46     43.24 o 
  -7   5   3     7788.81     7645.03    122.61 o 
  -6   5   3      568.34      549.99     21.66 o 
  -5   5   3     8772.01     8538.82    128.75 o 
  -4   5   3     7868.34     7928.33    119.15 o 
  -3   5   3       30.18       37.80      6.15 o 
  -2   5   3    10321.32    10301.38    167.93 o 
  -1   5   3     7810.60     7713.48    112.53 o 
   0   5   3     3093.67     3093.25     63.92 o 
   1   5   3    16996.21    17453.89    232.48 o 
   2   5   3     4473.53     4507.60     81.94 o 
   3   5   3     1199.57     1179.84     34.64 o 
   4   5   3     5662.13     5721.12    133.43 o 
   5   5   3      135.29      181.88     22.52 o 
   6   5   3     7311.61     7369.27    426.40 o 
   7   5   3     3568.12     3619.36    105.32 o 
   8   5   3      569.82      567.15     48.11 o 
   9   5   3     5732.99     5757.99    155.32 o 
  -9   6   3      838.00      870.63     39.67 o 
  -8   6   3     1978.40     1987.27     60.16 o 
  -7   6   3        2.32        2.56      5.55 o 
  -6   6   3     2476.50     2577.25     55.74 o 
  -5   6   3     1762.05     1702.09     41.47 o 
  -4   6   3      876.00      892.69     29.40 o 
  -3   6   3     1652.51     1694.65     38.87 o 
  -2   6   3      223.04      219.04     16.22 o 
  -1   6   3     3372.32     3447.64     73.51 o 
   0   6   3     5852.63     5832.74    109.25 o 
   1   6   3      108.46      114.40     12.62 o 
   2   6   3     2953.13     2980.40     66.33 o 
   3   6   3     1041.45     1010.53     42.59 o 
   4   6   3      674.89      719.53     44.69 o 
   5   6   3     3050.75     2900.48     87.18 o 
   6   6   3       90.87      114.39     19.33 o 
   7   6   3      773.25      804.74     44.83 o 
   8   6   3     1947.08     2040.10    141.56 o 
  -8   7   3      463.93      459.73     37.91 o 
  -7   7   3     1194.05     1156.52     43.70 o 
  -6   7   3      194.88      180.21     18.80 o 
  -5   7   3      959.32      958.10     36.95 o 
  -4   7   3     2521.47     2425.98     63.33 o 
  -3   7   3        0.81        3.13      5.64 o 
  -2   7   3     2288.37     2348.16     60.31 o 
  -1   7   3     1399.89     1394.70     47.93 o 
   0   7   3      313.72      291.63     19.75 o 
   1   7   3     2734.32     2684.95     65.04 o 
   2   7   3      731.33      766.77     38.41 o 
   3   7   3       13.08       27.65     12.23 o 
   4   7   3     1187.24     1210.74     51.67 o 
   5   7   3       58.78       58.13     14.35 o 
   6   7   3     1459.79     1474.73     62.50 o 
   7   7   3      492.39      471.02     99.92 o 
  -6   8   3     2946.47     2878.85    121.70 o 
  -5   8   3     2730.61     2784.90     74.00 o 
  -4   8   3     1393.44     1372.12     47.60 o 
  -3   8   3     6149.60     6022.90    153.00 o 
  -2   8   3      471.95      453.61     26.57 o 
  -1   8   3     4770.58     4780.92    102.47 o 
   0   8   3     7018.29     6975.64    227.92 o 
   1   8   3       76.76       71.79     12.78 o 
   2   8   3     4494.54     4371.12    117.74 o 
   3   8   3     2519.07     2597.83     84.38 o 
   4   8   3      232.90      180.04     24.17 o 
   5   8   3     6264.15     6296.55    310.20 o 
  -4   9   3     2135.98     2262.93     67.70 o 
  -3   9   3        3.77       14.99     10.20 o 
  -2   9   3     3213.22     3144.53     81.26 o 
  -1   9   3     1370.38     1446.17     50.31 o 
   0   9   3      905.68      895.90     38.67 o 
   1   9   3     2946.93     2975.29     94.40 o 
   2   9   3      943.89      889.05     47.08 o 
   3   9   3     1369.85     1416.03     95.97 o 
 -11   0   4       90.14      113.54     29.89 o 
 -10   0   4     4560.81     4672.39    177.28 o 
  -9   0   4    11406.26    11409.95    340.65 o 
  -8   0   4      821.11      831.20     84.45 o 
  -7   0   4    15348.79    15209.55    292.26 o 
  -6   0   4     4864.66     4798.38     86.16 o 
  -5   0   4      452.24      416.66     25.95 o 
  -4   0   4    33612.39    33141.27    587.82 o 
  -3   0   4       29.73       67.55     15.42 o 
  -2   0   4    64045.23    64582.61   1585.07 o 
  -1   0   4    16350.01    16635.81    391.57 o 
   0   0   4     2427.66     2565.21     55.30 o 
   1   0   4    39443.94    41301.29   1032.13 o 
   2   0   4    19907.41    18924.57    490.83 o 
   3   0   4     7466.17     7577.51    217.76 o 
   4   0   4    18245.42    17237.21    464.01 o 
   5   0   4     8346.60     8321.25    249.73 o 
   6   0   4     9300.89     9466.16    286.28 o 
   7   0   4    13174.00    13101.87    385.35 o 
   8   0   4       15.12       23.77     14.94 o 
   9   0   4     3116.00     3247.30    142.94 o 
  10   0   4     3454.83     3547.34    157.18 o 
 -11   1   4     3081.14     3055.34     97.17 o 
 -10   1   4      600.40      644.44     38.70 o 
  -9   1   4     1111.05     1082.17     71.42 o 
  -8   1   4     2364.88     2395.97     78.85 o 
  -7   1   4       27.42       41.03      8.94 o 
  -6   1   4     3989.63     3996.90     52.72 o 
  -5   1   4     4689.93     4635.40     63.38 o 
  -4   1   4        6.18       25.03      7.19 o 
  -3   1   4     5822.06     5749.75     78.73 o 
  -2   1   4      284.97      262.43      9.70 o 
  -1   1   4     6972.52     7383.05    124.88 o 
   0   1   4     5662.14     5760.16     78.88 o 
   1   1   4      601.24      601.08     17.29 o 
   2   1   4     1486.61     1491.12     41.43 o 
   3   1   4     4871.43     4879.64    107.62 o 
   4   1   4       36.64       84.97     26.90 o 
   5   1   4     5285.73     5369.84    124.94 o 
   6   1   4     2412.79     2241.08     69.69 o 
   7   1   4      556.25      558.92     33.21 o 
   8   1   4     2075.96     2041.30     72.36 o 
   9   1   4      226.02      206.26     40.46 o 
  10   1   4      973.59     1011.51     54.21 o 
 -11   2   4        0.32        9.40     10.98 o 
 -10   2   4      149.45      134.48     21.03 o 
  -9   2   4     2227.86     2214.54     94.17 o 
  -8   2   4        1.35        5.86      4.97 o 
  -7   2   4      499.86      510.90     19.41 o 
  -6   2   4        6.08       28.83      7.56 o 
  -5   2   4        2.07       10.90      3.27 o 
  -4   2   4     2083.95     2106.41     33.46 o 
  -3   2   4        2.07       12.59      4.42 o 
  -2   2   4     5355.21     5499.06     75.98 o 
  -1   2   4     1067.26     1084.00     37.54 o 
   0   2   4     3508.95     3756.90     55.44 o 
   1   2   4     3449.30     3356.94     60.07 o 
   2   2   4     2601.69     2625.17     63.76 o 
   3   2   4      441.06      497.87     23.75 o 
   4   2   4      294.46      301.68     20.14 o 
   5   2   4     1959.31     2058.85     96.52 o 
   6   2   4      122.46      134.82     17.98 o 
   7   2   4     1982.16     1949.51     68.03 o 
   8   2   4       81.77       80.25     16.81 o 
   9   2   4       23.41       12.49     12.41 o 
  10   2   4      282.86      268.01     31.27 o 
 -11   3   4     6794.14     6698.98    242.97 o 
 -10   3   4     2710.73     2556.32    124.34 o 
  -9   3   4     2468.11     2569.10     56.75 o 
  -8   3   4    13745.28    13959.41    199.70 o 
  -7   3   4     2806.70     2834.51     55.72 o 
  -6   3   4     7289.33     7327.83     98.13 o 
  -5   3   4    12439.17    12531.16    153.48 o 
  -4   3   4        8.59       17.41      7.40 o 
  -3   3   4    25000.53    24536.03    281.50 o 
  -2   3   4    14497.37    14858.33    174.34 o 
  -1   3   4     2706.17     2611.56     41.83 o 
   0   3   4    19765.88    19706.44    251.76 o 
   1   3   4     3720.35     3629.02     65.90 o 
   2   3   4    10966.58    11356.83    178.19 o 
   3   3   4    23634.56    24422.53    452.66 o 
   4   3   4      672.91      737.65     32.92 o 
   5   3   4     8687.72     8616.21    185.97 o 
   6   3   4     7502.30     7323.43    167.67 o 
   7   3   4     1336.46     1267.71     76.81 o 
   8   3   4     8018.10     8193.68    193.56 o 
   9   3   4     2078.60     2202.14    153.57 o 
 -10   4   4     3237.56     3252.84     99.93 o 
  -9   4   4     2350.93     2418.09     65.93 o 
  -8   4   4      257.25      281.53     21.22 o 
  -7   4   4     9750.25     9954.32    217.94 o 
  -6   4   4     5902.25     5804.03     93.64 o 
  -5   4   4      445.72      480.34     17.79 o 
  -4   4   4    10874.33    10746.39    219.54 o 
  -3   4   4     1738.24     1803.73     31.29 o 
  -2   4   4     4397.48     4429.17     60.93 o 
  -1   4   4     5676.03     5695.58     74.69 o 
   0   4   4      360.53      371.70     11.55 o 
   1   4   4     8177.15     8478.62    123.46 o 
   2   4   4     5270.50     5226.07     92.73 o 
   3   4   4      356.28      363.19     16.89 o 
   4   4   4     8666.56     8682.80    184.82 o 
   5   4   4     1620.77     1596.19     69.65 o 
   6   4   4     3996.86     3913.30    210.39 o 
   7   4   4     3525.90     3457.97     83.20 o 
   8   4   4        2.72       67.41     16.41 o 
   9   4   4     3260.79     3279.03    106.10 o 
  -9   5   4        1.13        6.33      8.42 o 
  -8   5   4      306.86      351.32     29.93 o 
  -7   5   4       40.24       63.71     22.74 o 
  -6   5   4        3.36        8.09      5.94 o 
  -5   5   4      188.46      183.57     13.06 o 
  -4   5   4        0.65        8.28      3.99 o 
  -3   5   4      332.28      369.41     25.17 o 
  -2   5   4      136.78      146.58     10.48 o 
  -1   5   4      578.42      632.81     20.46 o 
   0   5   4       22.43       31.91      6.91 o 
   1   5   4       80.65       98.63     10.06 o 
   2   5   4      234.48      256.75     12.92 o 
   3   5   4        3.23        9.08      4.30 o 
   4   5   4        3.84        4.63      6.11 o 
   5   5   4       94.37       97.55     16.57 o 
   6   5   4      183.94      198.03     23.50 o 
   7   5   4        9.21       14.42      9.81 o 
   8   5   4       17.45       21.98     10.25 o 
  -9   6   4     2965.48     2984.97     80.14 o 
  -8   6   4       76.64       73.18     13.84 o 
  -7   6   4     8812.97     8728.61    163.00 o 
  -6   6   4     3614.29     3617.63     83.29 o 
  -5   6   4      552.76      537.43     21.78 o 
  -4   6   4     7399.97     7365.02    122.39 o 
  -3   6   4     1782.19     1811.84     41.13 o 
  -2   6   4     2500.42     2515.52     81.67 o 
  -1   6   4     6548.84     6682.93    122.57 o 
   0   6   4       59.26       66.26     12.79 o 
   1   6   4     8757.46     8451.39    148.73 o 
   2   6   4     4931.11     4858.70     96.56 o 
   3   6   4      650.20      671.30     34.45 o 
   4   6   4     5340.43     5265.15    139.11 o 
   5   6   4     2025.48     2051.64     83.09 o 
   6   6   4     2054.39     2042.63     89.93 o 
   7   6   4     4022.47     4208.29    122.26 o 
  -7   7   4     1240.77     1265.22     58.44 o 
  -6   7   4     3213.72     3263.30    101.29 o 
  -5   7   4     6272.01     6088.55    225.06 o 
  -4   7   4       92.35       99.52     13.67 o 
  -3   7   4     5821.29     5843.85    116.02 o 
  -2   7   4     6386.32     6298.78    121.86 o 
  -1   7   4     1273.94     1267.63     41.20 o 
   0   7   4     7601.98     7520.89    187.47 o 
   1   7   4      653.98      637.76     28.12 o 
   2   7   4     5351.45     5259.88    106.28 o 
   3   7   4    10948.22    10364.69    224.76 o 
   4   7   4      806.28      746.06     40.27 o 
   5   7   4     3380.76     3566.01    105.46 o 
   6   7   4     1670.41     1812.49     71.87 o 
  -6   8   4      133.52      147.56     26.66 o 
  -5   8   4       19.40       40.08     14.23 o 
  -4   8   4      290.11      286.13     29.86 o 
  -3   8   4        5.60        6.16      7.22 o 
  -2   8   4      356.94      359.67     24.34 o 
  -1   8   4      301.86      319.02     23.12 o 
   0   8   4        2.52        2.64      6.42 o 
   1   8   4      341.42      410.38     46.87 o 
   2   8   4      326.61      341.35     76.44 o 
   3   8   4        0.84       13.56      9.48 o 
   4   8   4      384.53      381.15     32.87 o 
   5   8   4      114.30       82.58     18.55 o 
  -3   9   4      850.08      835.26     41.45 o 
  -2   9   4      769.74      781.89     36.59 o 
  -1   9   4      629.82      674.75     50.32 o 
   0   9   4     2145.70     2197.79     64.66 o 
   1   9   4      331.55      328.83     30.48 o 
   2   9   4     1366.01     1318.94     59.21 o 
 -11   1   5      980.44      992.49     51.73 o 
 -10   1   5     1611.70     1700.14     66.44 o 
  -9   1   5     8577.27     8428.74    189.72 o 
  -8   1   5      278.11      272.20     24.91 o 
  -7   1   5     5488.42     5480.12    104.25 o 
  -6   1   5    10334.75    10519.72    150.04 o 
  -5   1   5      240.57      233.81     11.36 o 
  -4   1   5    12571.48    12667.22    194.09 o 
  -3   1   5     9956.26     9755.55    150.66 o 
  -2   1   5     3179.69     3234.28     65.96 o 
  -1   1   5    22079.05    22297.74    281.03 o 
   0   1   5     9860.42    10314.36    136.43 o 
   1   1   5     7429.42     7283.40    101.45 o 
   2   1   5    10115.17     9960.36    244.27 o 
   3   1   5       36.35       29.40     11.64 o 
   4   1   5     5464.67     5447.27    123.82 o 
   5   1   5     5357.86     5585.14    183.82 o 
   6   1   5      352.92      383.81     42.21 o 
   7   1   5     8392.13     8146.22    187.06 o 
   8   1   5      986.90     1055.89     50.82 o 
   9   1   5     1208.44     1266.53     59.64 o 
 -11   2   5     3077.50     3224.66    102.54 o 
 -10   2   5     4272.55     4321.81    120.09 o 
  -9   2   5       10.44       37.87     12.53 o 
  -8   2   5    11063.05    11355.98    283.37 o 
  -7   2   5     3885.94     3863.66    126.62 o 
  -6   2   5     3994.70     4088.41     69.46 o 
  -5   2   5     9252.04     9164.16    149.81 o 
  -4   2   5     4658.78     4697.28     83.50 o 
  -3   2   5     8161.06     8105.93    140.26 o 
  -2   2   5    15489.43    15296.92    237.82 o 
  -1   2   5       77.69      102.71      8.29 o 
   0   2   5    11293.64    10685.23    142.21 o 
   1   2   5    11149.60    11127.46    172.68 o 
   2   2   5     4896.12     5101.22     77.78 o 
   3   2   5    12847.81    12921.25    252.26 o 
   4   2   5     2033.15     2170.58     63.86 o 
   5   2   5     1940.78     2060.24     76.79 o 
   6   2   5    12004.74    11446.27    241.96 o 
   7   2   5      131.32      197.84     23.31 o 
   8   2   5     5370.50     5215.08    138.46 o 
   9   2   5     4154.92     4003.26    207.31 o 
 -10   3   5       97.12      136.10     33.38 o 
  -9   3   5      771.43      823.15     42.86 o 
  -8   3   5      969.17     1029.52     37.53 o 
  -7   3   5      503.57      539.65     24.31 o 
  -6   3   5      473.14      467.49     24.86 o 
  -5   3   5       34.80       48.72      6.96 o 
  -4   3   5      706.08      721.95     36.17 o 
  -3   3   5     2348.67     2404.15     37.66 o 
  -2   3   5     1337.36     1389.28     25.07 o 
  -1   3   5     1504.21     1487.18     28.54 o 
   0   3   5      640.84      683.35     17.74 o 
   1   3   5     1654.82     1663.56     38.21 o 
   2   3   5     1320.18     1282.89     33.44 o 
   3   3   5       15.34       13.51      5.18 o 
   4   3   5     1869.14     1837.20     80.49 o 
   5   3   5     1027.76     1053.07     44.57 o 
   6   3   5        8.13        3.48      7.64 o 
   7   3   5      427.63      433.08     32.19 o 
   8   3   5      560.98      536.68     36.97 o 
   9   3   5      426.76      472.69     51.80 o 
 -10   4   5     2236.23     2215.78    117.82 o 
  -9   4   5        1.17       21.14     11.67 o 
  -8   4   5     4016.94     4157.36    336.29 o 
  -7   4   5     1649.29     1634.69     61.28 o 
  -6   4   5     2467.38     2438.99     59.43 o 
  -5   4   5     7765.97     7783.18    138.00 o 
  -4   4   5     2960.29     2999.46     65.09 o 
  -3   4   5     5678.78     5874.76     89.32 o 
  -2   4   5     4314.57     4380.13     66.77 o 
  -1   4   5      770.79      788.87     19.75 o 
   0   4   5     7994.24     7946.65    114.76 o 
   1   4   5     8292.70     8305.51    136.95 o 
   2   4   5      732.36      718.99     24.51 o 
   3   4   5     6051.83     6159.17    110.42 o 
   4   4   5      242.81      231.13     16.11 o 
   5   4   5     2772.89     2794.27     82.82 o 
   6   4   5     6864.08     6894.95    161.39 o 
   7   4   5       22.39       36.83     12.51 o 
   8   4   5     1697.90     1629.77     67.97 o 
  -9   5   5     4851.79     5050.72    151.87 o 
  -8   5   5      552.85      552.14     40.17 o 
  -7   5   5     7685.70     7961.58    149.19 o 
  -6   5   5     8168.90     8267.22    150.85 o 
  -5   5   5      178.29      163.93     15.58 o 
  -4   5   5     9022.19     9257.55    182.33 o 
  -3   5   5     5470.63     5602.35    105.69 o 
  -2   5   5     1579.62     1620.49     36.07 o 
  -1   5   5    14586.25    14880.32    204.00 o 
   0   5   5      288.59      325.90     14.57 o 
   1   5   5     5423.05     5504.46     87.75 o 
   2   5   5     8994.51     9052.94    133.02 o 
   3   5   5      321.58      341.31     15.85 o 
   4   5   5    14748.59    14436.78    233.52 o 
   5   5   5     7951.03     7781.02    178.65 o 
   6   5   5      165.21      217.29     90.36 o 
   7   5   5     5128.33     5197.21    139.40 o 
   8   5   5     1633.21     1787.41     73.36 o 
  -8   6   5     2237.32     2237.73     64.91 o 
  -7   6   5      498.16      471.33     27.85 o 
  -6   6   5     1651.99     1650.34     50.80 o 
  -5   6   5     5257.15     5261.15    135.95 o 
  -4   6   5      869.65      891.25     33.41 o 
  -3   6   5     1342.89     1386.23     42.11 o 
  -2   6   5     3700.78     3864.14     69.15 o 
  -1   6   5       26.87       44.25     13.04 o 
   0   6   5     4225.12     4187.86    106.31 o 
   1   6   5     1958.28     1867.15     50.13 o 
   2   6   5     1289.26     1308.72     40.64 o 
   3   6   5     3245.67     3160.34     89.37 o 
   4   6   5      452.97      468.72     30.96 o 
   5   6   5     1558.14     1405.11     58.16 o 
   6   6   5     2177.23     2056.30     75.31 o 
   7   6   5       95.33       77.71     19.00 o 
  -7   7   5      502.94      492.12     30.12 o 
  -6   7   5      835.95      797.58     45.02 o 
  -5   7   5       19.59       19.36     11.49 o 
  -4   7   5     1021.19     1078.56     50.33 o 
  -3   7   5     1107.17     1107.30     50.70 o 
  -2   7   5       97.77      101.47     18.03 o 
  -1   7   5      792.64      828.17     40.86 o 
   0   7   5       15.33       11.19      6.84 o 
   1   7   5      149.18      167.00     16.93 o 
   2   7   5     1731.98     1632.96     49.15 o 
   3   7   5        5.10        2.90      7.67 o 
   4   7   5     1404.59     1393.77     57.57 o 
   5   7   5     1116.67     1081.63     52.30 o 
   6   7   5        0.17       12.09     11.25 o 
  -5   8   5     6787.70     6956.09    177.57 o 
  -4   8   5     1387.30     1463.04     63.51 o 
  -3   8   5     2511.86     2661.99    107.05 o 
  -2   8   5     4077.01     4037.62    116.61 o 
  -1   8   5       60.01       61.66     12.32 o 
   0   8   5     3297.87     3404.58     81.85 o 
   1   8   5     3328.23     3435.41     82.61 o 
   2   8   5      820.17      858.10     44.28 o 
   3   8   5     5179.33     5368.47    140.58 o 
   4   8   5     1081.76     1114.99     88.84 o 
  -2   9   5      462.23      427.25     37.08 o 
  -1   9   5     3223.66     3245.79    105.17 o 
   0   9   5      690.80      645.53     35.06 o 
 -11   0   6     6392.87     6689.80    241.31 o 
 -10   0   6      164.38      217.90     38.69 o 
  -9   0   6     9126.90     9357.44    295.25 o 
  -8   0   6     5663.06     5786.83    198.22 o 
  -7   0   6     3310.86     3471.37    133.12 o 
  -6   0   6    31526.47    32156.53    593.69 o 
  -5   0   6     3849.83     3544.63    126.05 o 
  -4   0   6     8826.27     8860.06    253.69 o 
  -3   0   6    26565.50    26773.98    684.53 o 
  -2   0   6      258.24      281.59     24.71 o 
  -1   0   6    17441.36    18457.30    332.86 o 
   0   0   6    20002.57    19399.86    694.21 o 
   1   0   6      826.54      879.42     30.97 o 
   2   0   6    24469.84    23915.90    436.79 o 
   3   0   6     3711.98     3681.91    124.61 o 
   4   0   6     8324.77     8798.03    260.59 o 
   5   0   6    10556.54    10309.16    306.14 o 
   6   0   6       10.82       -0.54      9.87 o 
   7   0   6    11716.14    11496.17    351.68 o 
   8   0   6     4833.44     4732.19    184.65 o 
   9   0   6       97.28      106.12     30.25 o 
 -11   1   6      731.91      687.97     48.10 o 
 -10   1   6     2546.10     2722.70     89.66 o 
  -9   1   6      133.31      125.25     45.80 o 
  -8   1   6     1650.36     1674.31     64.69 o 
  -7   1   6     3792.57     4069.13     85.26 o 
  -6   1   6       31.02       29.03      7.55 o 
  -5   1   6     7430.57     7395.43    129.64 o 
  -4   1   6     2425.75     2418.73     65.26 o 
  -3   1   6     1484.70     1572.08     47.06 o 
  -2   1   6     6112.53     6070.76     99.30 o 
  -1   1   6      914.14      989.36     24.87 o 
   0   1   6     3346.11     3297.08     51.69 o 
   1   1   6     7503.89     7463.46    121.07 o 
   2   1   6      714.56      716.36     23.17 o 
   3   1   6     4100.05     4036.89     95.13 o 
   4   1   6     2149.96     2066.41     62.39 o 
   5   1   6     1136.57     1121.47     45.58 o 
   6   1   6     4291.08     4378.79    140.72 o 
   7   1   6     1117.84     1075.98     50.11 o 
   8   1   6      543.81      599.18     73.01 o 
   9   1   6     2004.96     2155.60     82.85 o 
 -10   2   6      297.47      306.16     31.05 o 
  -9   2   6     1176.89     1150.27    142.75 o 
  -8   2   6      114.05      126.66     15.68 o 
  -7   2   6       93.78      127.38     14.68 o 
  -6   2   6     1947.79     1980.53     51.03 o 
  -5   2   6        1.17       -1.66      5.31 o 
  -4   2   6      143.56      153.24     12.91 o 
  -3   2   6     1476.25     1515.42     50.26 o 
  -2   2   6       71.14       71.67      7.33 o 
  -1   2   6       59.55       62.25      9.13 o 
   0   2   6      179.77      181.06      9.29 o 
   1   2   6      940.63      968.85     23.50 o 
   2   2   6      617.48      612.63     21.83 o 
   3   2   6      420.28      438.42     24.63 o 
   4   2   6       30.08       44.48     10.53 o 
   5   2   6       73.21       97.89     18.34 o 
   6   2   6       76.04      113.68     18.67 o 
   7   2   6     1729.11     1675.87     65.09 o 
   8   2   6      362.09      325.66     31.44 o 
   9   2   6        2.99       -8.39      8.92 o 
 -10   3   6     5698.31     5863.41    220.15 o 
  -9   3   6      292.11      274.15     35.10 o 
  -8   3   6     4622.83     4717.88    142.98 o 
  -7   3   6     9644.53    10037.15    175.52 o 
  -6   3   6       28.67       43.74     14.95 o 
  -5   3   6    12276.17    12416.65    203.98 o 
  -4   3   6     4728.61     4679.89     75.57 o 
  -3   3   6     2885.59     2861.37     50.92 o 
  -2   3   6    18222.95    18499.40    313.59 o 
  -1   3   6     2756.45     2776.22     55.00 o 
   0   3   6     8207.58     8414.24    117.81 o 
   1   3   6    13303.52    13644.33    183.55 o 
   2   3   6      454.99      485.01     19.87 o 
   3   3   6    10342.11    10409.92    149.36 o 
   4   3   6     5233.07     5022.54     97.06 o 
   5   3   6     1639.98     1647.22     59.22 o 
   6   3   6     9177.63     9521.64    212.12 o 
   7   3   6     1973.30     2049.39     74.80 o 
   8   3   6     2007.29     2044.03    110.82 o 
  -9   4   6     2334.40     2363.63     84.44 o 
  -8   4   6     3335.11     3234.25     99.77 o 
  -7   4   6     1390.80     1375.63    193.31 o 
  -6   4   6     2873.29     3013.86     89.95 o 
  -5   4   6       86.10      107.66     17.08 o 
  -4   4   6     7441.76     7660.01    135.65 o 
  -3   4   6     9405.23     9351.89    158.67 o 
  -2   4   6      304.69      298.64     14.09 o 
  -1   4   6     7009.01     6996.35    104.42 o 
   0   4   6     3012.90     3074.82     52.83 o 
   1   4   6       90.00       94.88      8.58 o 
   2   4   6    12157.68    12079.85    195.34 o 
   3   4   6      640.29      654.17     25.77 o 
   4   4   6     3365.66     3567.69     76.63 o 
   5   4   6     5005.71     4955.89     87.43 o 
   6   4   6       61.14       84.78     17.07 o 
   7   4   6     2956.03     2939.27     94.90 o 
   8   4   6     2240.12     2303.61     85.27 o 
  -9   5   6       27.61       28.18     14.12 o 
  -8   5   6       47.71       51.51     15.77 o 
  -7   5   6       49.04       27.41     12.05 o 
  -6   5   6       16.68       21.58     16.64 o 
  -5   5   6       68.59       70.43     11.42 o 
  -4   5   6        0.34        8.64      5.92 o 
  -3   5   6       68.02       71.43     10.67 o 
  -2   5   6      126.66      151.02     13.98 o 
  -1   5   6        3.70        6.63      5.38 o 
   0   5   6      126.95      141.08     11.14 o 
   1   5   6        0.80        5.00      4.44 o 
   2   5   6       16.64       17.20      5.63 o 
   3   5   6        2.73        5.04      5.26 o 
   4   5   6        4.82        9.95      6.22 o 
   5   5   6      151.98      153.14     21.46 o 
   6   5   6        8.08       13.51      9.85 o 
   7   5   6       29.34       19.45     11.75 o 
  -8   6   6     2974.73     3067.68    102.88 o 
  -7   6   6      998.79     1088.19    125.85 o 
  -6   6   6     1627.08     1769.93     69.35 o 
  -5   6   6       11.05       18.84      8.38 o 
  -4   6   6     3997.84     4013.50     87.65 o 
  -3   6   6     8858.80     9035.48    161.25 o 
  -2   6   6       13.67       10.29      6.77 o 
  -1   6   6     5358.72     5368.44    105.20 o 
   0   6   6     1817.54     1957.94     77.79 o 
   1   6   6      342.18      370.25     21.17 o 
   2   6   6     8567.71     8733.66    156.87 o 
   3   6   6      855.00      843.60     40.85 o 
   4   6   6     1214.15     1192.31     51.70 o 
   5   6   6     3576.91     3548.61    104.87 o 
   6   6   6      258.52      257.70     35.41 o 
  -6   7   6       12.01       21.74     11.90 o 
  -5   7   6     4832.52     4769.33    130.39 o 
  -4   7   6     1791.97     1782.20     68.20 o 
  -3   7   6     1655.56     1661.52     64.53 o 
  -2   7   6     7830.39     8047.55    188.47 o 
  -1   7   6     1688.77     1722.44     64.87 o 
   0   7   6     2220.74     2225.44     75.55 o 
   1   7   6     3946.77     4063.37    112.09 o 
   2   7   6       22.85       31.47      9.52 o 
   3   7   6     3680.93     3720.12    105.27 o 
   4   7   6     2360.58     2411.17     81.73 o 
   5   7   6      820.17      825.14     57.26 o 
  -4   8   6      287.43      301.12     31.64 o 
  -3   8   6      115.11       81.11     18.52 o 
  -2   8   6        1.84        3.51      9.25 o 
  -1   8   6        2.77       10.24     10.54 o 
   0   8   6       38.84       32.68     13.56 o 
   1   8   6      256.15      273.16     30.77 o 
   2   8   6       55.31       49.73     27.83 o 
 -10   1   7      303.31      326.37     32.90 o 
  -9   1   7     4089.53     4302.30    119.04 o 
  -8   1   7     3953.82     4000.83    109.72 o 
  -7   1   7       69.00       68.10     14.74 o 
  -6   1   7    11891.13    11888.34    199.45 o 
  -5   1   7     3350.91     3308.29     86.49 o 
  -4   1   7      428.13      473.63     31.71 o 
  -3   1   7     7684.58     7439.54    155.63 o 
  -2   1   7     1966.00     2052.51    137.82 o 
  -1   1   7     8163.40     7673.57    158.76 o 
   0   1   7     6884.96     6935.94    129.15 o 
   1   1   7     1680.93     1688.30     53.92 o 
   2   1   7     7770.47     7526.06    245.28 o 
   3   1   7    10550.32    10558.44    173.92 o 
   4   1   7      768.10      757.20     34.96 o 
   5   1   7     5737.83     5643.39    236.85 o 
   6   1   7     1114.95     1111.99     49.47 o 
   7   1   7     2494.76     2534.96     85.05 o 
   8   1   7     4453.31     4566.56    164.52 o 
 -10   2   7     6530.28     7135.41    175.98 o 
  -9   2   7     2037.60     2247.87    145.34 o 
  -8   2   7     2063.95     2150.15     78.71 o 
  -7   2   7    10253.39    10383.25    181.71 o 
  -6   2   7      336.90      339.35     21.12 o 
  -5   2   7     4520.84     4669.14     92.70 o 
  -4   2   7     7404.10     7213.86    154.18 o 
  -3   2   7        1.20       56.79     10.77 o 
  -2   2   7    19252.16    19252.36    358.88 o 
  -1   2   7     4449.51     4443.20    102.13 o 
   0   2   7     2878.63     2865.47     58.09 o 
   1   2   7    10083.50    10119.59    164.06 o 
   2   2   7     2342.54     2280.21     44.66 o 
   3   2   7     6276.60     6309.44    114.07 o 
   4   2   7     8180.49     8189.83    144.35 o 
   5   2   7      393.53      409.64     27.96 o 
   6   2   7     4325.25     4285.57    115.59 o 
   7   2   7     3301.38     3300.07    100.81 o 
   8   2   7     1379.98     1424.51    128.48 o 
  -9   3   7     1198.05     1266.52     62.59 o 
  -8   3   7     1048.36     1078.71     51.57 o 
  -7   3   7      166.08      184.01     17.98 o 
  -6   3   7        8.72       17.17      7.39 o 
  -5   3   7      288.35      333.41     20.20 o 
  -4   3   7     1859.28     1798.75     47.51 o 
  -3   3   7     3511.33     3416.44     71.65 o 
  -2   3   7      212.12      199.55     16.99 o 
  -1   3   7     1433.00     1428.96     36.31 o 
   0   3   7     1258.49     1287.30     34.52 o 
   1   3   7        6.75       10.74      4.99 o 
   2   3   7     1334.49     1342.15     32.38 o 
   3   3   7       63.66      102.46     35.23 o 
   4   3   7       20.79       32.18      8.11 o 
   5   3   7      614.67      616.79     34.62 o 
   6   3   7        0.80       -1.47      7.84 o 
   7   3   7      798.98      815.22     45.53 o 
  -9   4   7     1190.14     1357.16     62.71 o 
  -8   4   7      259.77      276.05     29.62 o 
  -7   4   7     5798.96     5925.27    151.55 o 
  -6   4   7      893.44      770.16     41.59 o 
  -5   4   7     2201.42     2111.43     71.93 o 
  -4   4   7     3785.17     3703.16    101.27 o 
  -3   4   7      269.28      247.49     23.10 o 
  -2   4   7     5606.47     5532.51     95.42 o 
  -1   4   7     3038.14     3070.67     62.95 o 
   0   4   7      242.24      231.43     14.68 o 
   1   4   7     4835.94     4934.16     92.16 o 
   2   4   7     2702.79     2685.86     60.01 o 
   3   4   7     2354.11     2491.30     59.42 o 
   4   4   7     3530.93     3503.23     77.79 o 
   5   4   7      249.64      277.53     24.82 o 
   6   4   7      968.30     1059.23     56.96 o 
   7   4   7     1748.28     1901.12     74.32 o 
  -8   5   7     4255.21     4197.21    124.72 o 
  -7   5   7      209.50      238.16     28.46 o 
  -6   5   7     6057.93     6196.83    156.84 o 
  -5   5   7     5366.72     5332.97    137.81 o 
  -4   5   7     1488.83     1552.67     60.05 o 
  -3   5   7     7286.15     7274.12    168.53 o 
  -2   5   7      895.00      899.10     38.28 o 
  -1   5   7     7318.32     7310.66    133.10 o 
   0   5   7    12225.20    12041.51    243.43 o 
   1   5   7     1130.30     1129.56     36.93 o 
   2   5   7     5298.55     5528.83    209.02 o 
   3   5   7     3339.73     3447.19     76.22 o 
   4   5   7      246.67      259.54     19.81 o 
   5   5   7     5622.29     5887.87    128.26 o 
   6   5   7     1332.71     1452.54     88.93 o 
  -7   6   7     1973.29     1964.50     78.26 o 
  -6   6   7      431.45      416.64     41.42 o 
  -5   6   7      417.72      486.29     35.41 o 
  -4   6   7     2147.75     2171.53     76.53 o 
  -3   6   7       35.21       37.44      9.76 o 
  -2   6   7     3354.03     3547.75     82.45 o 
  -1   6   7     1746.49     1770.99     50.23 o 
   0   6   7      205.26      230.36     18.29 o 
   1   6   7     2747.41     2759.83     98.97 o 
   2   6   7      265.74      305.16     30.68 o 
   3   6   7      787.91      778.64     56.93 o 
   4   6   7     1594.60     1576.21     62.17 o 
   5   6   7       67.50       62.37     16.53 o 
  -5   7   7      439.36      574.19     65.15 o 
  -4   7   7      463.88      468.01     58.09 o 
  -3   7   7     1166.25     1216.44    124.49 o 
  -2   7   7      241.59      229.20     25.53 o 
  -1   7   7      637.60      715.02     40.55 o 
   0   7   7     1161.57     1245.66     64.52 o 
   1   7   7      423.22      388.36     31.55 o 
   2   7   7     1006.04      990.57     48.63 o 
   3   7   7      499.88      494.03     48.16 o 
  -2   8   7     4824.53     5030.16    139.53 o 
  -1   8   7     2248.78     2239.32     82.01 o 
   0   8   7      272.29      286.60     61.81 o 
 -10   0   8     2752.81     2874.16    137.67 o 
  -9   0   8      341.54      385.06     47.82 o 
  -8   0   8     6646.48     6659.46    228.48 o 
  -7   0   8     1786.64     1719.12     88.36 o 
  -6   0   8    12628.53    11956.08    349.27 o 
  -5   0   8     7061.63     6880.40    217.86 o 
  -4   0   8      323.58      313.56     32.92 o 
  -3   0   8     7697.61     7692.15    231.60 o 
  -2   0   8     8053.44     7751.01    233.15 o 
  -1   0   8     3805.00     3921.06    136.72 o 
   0   0   8    13203.36    13524.01    375.25 o 
   1   0   8     2988.73     3124.52    117.38 o 
   2   0   8     4330.67     4276.85    149.10 o 
   3   0   8    15477.03    15506.50    302.66 o 
   4   0   8      290.85      317.92     34.72 o 
   5   0   8     5724.18     5664.19    195.45 o 
   6   0   8     7285.74     7811.48    258.74 o 
   7   0   8      104.85      155.67     34.74 o 
 -10   1   8      860.35      860.09     49.74 o 
  -9   1   8     1249.19     1280.31     81.69 o 
  -8   1   8       39.21       36.80     12.82 o 
  -7   1   8     2521.80     2511.29     64.42 o 
  -6   1   8     1621.08     1649.65     48.26 o 
  -5   1   8      870.87      848.03     84.01 o 
  -4   1   8     2497.32     2424.29     70.17 o 
  -3   1   8      395.73      384.00     23.57 o 
  -2   1   8      628.53      624.60     30.38 o 
  -1   1   8     2877.06     2903.03     77.94 o 
   0   1   8       11.31        6.87      5.89 o 
   1   1   8     2825.37     2661.67     74.41 o 
   2   1   8     1567.74     1564.58     53.25 o 
   3   1   8      445.01      454.15     21.66 o 
   4   1   8     2859.31     2835.14     83.04 o 
   5   1   8      532.33      512.95     31.78 o 
   6   1   8      332.68      326.22     28.89 o 
   7   1   8     1394.20     1462.93     69.37 o 
  -9   2   8      109.07      114.59     21.45 o 
  -8   2   8      427.36      441.24     27.49 o 
  -7   2   8      178.67      191.44     18.55 o 
  -6   2   8     1411.89     1363.84     43.96 o 
  -5   2   8       31.89       37.16      9.07 o 
  -4   2   8       42.47       50.87     11.32 o 
  -3   2   8     2159.86     2089.70     62.34 o 
  -2   2   8     1468.84     1529.51     51.09 o 
  -1   2   8      671.82      707.52     32.51 o 
   0   2   8      616.55      632.78     30.63 o 
   1   2   8       18.56       12.12      6.55 o 
   2   2   8      601.01      606.96     24.45 o 
   3   2   8     3913.79     3765.33     78.79 o 
   4   2   8        0.76        3.14      5.33 o 
   5   2   8      396.02      425.36     24.04 o 
   6   2   8      802.02      775.50     42.09 o 
   7   2   8       16.15        5.33     10.36 o 
  -9   3   8     5283.81     5516.59    149.39 o 
  -8   3   8       34.64      139.15     86.17 o 
  -7   3   8     7200.48     7224.40    155.05 o 
  -6   3   8     4689.72     4639.45     98.14 o 
  -5   3   8     3587.74     3663.52    100.95 o 
  -4   3   8    12301.42    12055.15    202.26 o 
  -3   3   8     2844.96     2921.13    108.77 o 
  -2   3   8     3398.73     3499.23     89.02 o 
  -1   3   8     9138.06     9343.34    231.53 o 
   0   3   8       91.77       97.02     14.09 o 
   1   3   8     9969.14    10026.68    205.34 o 
   2   3   8     6250.88     6220.55    114.08 o 
   3   3   8     1025.90      993.54     33.98 o 
   4   3   8     9687.05     9801.64    208.64 o 
   5   3   8     1541.45     1548.23     48.17 o 
   6   3   8     1591.27     1627.68     51.69 o 
  -8   4   8     5687.47     5927.35    223.45 o 
  -7   4   8      409.37      442.92     50.67 o 
  -6   4   8     3522.47     3400.02    102.45 o 
  -5   4   8     6080.30     5849.16    147.25 o 
  -4   4   8        0.45        5.15      7.00 o 
  -3   4   8     3408.57     3319.64    144.31 o 
  -2   4   8     2306.47     2178.72     71.07 o 
  -1   4   8     1002.20      995.85     39.63 o 
   0   4   8     5825.62     5805.92    131.46 o 
   1   4   8     1966.35     1932.49     48.98 o 
   2   4   8     3223.99     3199.27     71.19 o 
   3   4   8     2597.98     2565.64     61.75 o 
   4   4   8       22.62        4.57     12.84 o 
   5   4   8     3318.68     3325.18     85.60 o 
   6   4   8     2060.98     2077.32     61.00 o 
  -7   5   8        4.06       27.21     12.71 o 
  -6   5   8        5.37        7.17      9.62 o 
  -5   5   8       68.11       60.73     16.32 o 
  -4   5   8       51.46       56.93     14.17 o 
  -3   5   8      270.98      233.63     25.10 o 
  -2   5   8       51.22       78.36     25.27 o 
  -1   5   8       10.76       12.52      8.73 o 
   0   5   8       50.67       57.23     13.49 o 
   1   5   8       42.36       37.00     10.62 o 
   2   5   8       31.21       22.29     18.45 o 
   3   5   8        8.17       12.94      9.06 o 
   4   5   8       93.63      116.69     18.74 o 
   5   5   8       19.94       34.10     12.23 o 
  -6   6   8     2205.38     2256.11     84.90 o 
  -5   6   8     4470.66     4695.31    132.24 o 
  -4   6   8        2.54       -5.19      8.63 o 
  -3   6   8     4082.40     4203.36    225.16 o 
  -2   6   8     3103.04     3105.99     95.07 o 
  -1   6   8      980.54      982.92     46.98 o 
   0   6   8     3695.76     3652.64    106.70 o 
   1   6   8     1067.73     1124.93     50.69 o 
   2   6   8     1965.06     1988.77     71.61 o 
   3   6   8     3415.21     3491.74    142.24 o 
   4   6   8       44.32       45.56     20.97 o 
  -4   7   8     6278.33     6592.83    256.41 o 
  -3   7   8      434.96      505.44     60.35 o 
  -2   7   8     2069.90     2304.28    127.01 o 
  -1   7   8     3738.12     3848.09    171.10 o 
   0   7   8      102.64       82.29     18.20 o 
   1   7   8     5772.63     5911.81    151.93 o 
   2   7   8     2508.76     2636.75    121.59 o 
  -9   1   9       58.08       69.29     18.10 o 
  -8   1   9     4074.13     4092.01    162.89 o 
  -7   1   9     2032.88     2013.40     57.94 o 
  -6   1   9     1149.66     1216.05     70.33 o 
  -5   1   9     6271.40     6255.85    146.46 o 
  -4   1   9      457.01      400.06     44.15 o 
  -3   1   9     8650.58     8041.66    174.25 o 
  -2   1   9    11970.31    11423.23    233.68 o 
  -1   1   9      449.81      499.91     30.78 o 
   0   1   9     4327.69     4366.58    109.08 o 
   1   1   9     2856.30     2813.97     81.00 o 
   2   1   9      210.59      186.48     20.76 o 
   3   1   9     7173.62     6794.36    156.94 o 
   4   1   9      944.96     1001.01     61.57 o 
   5   1   9     1851.89     1773.30     93.15 o 
   6   1   9     3870.35     3874.35    110.44 o 
  -8   2   9      570.14      520.68     34.45 o 
  -7   2   9     3169.72     3242.13     79.23 o 
  -6   2   9     6499.05     6325.74    125.48 o 
  -5   2   9      272.83      240.78     23.42 o 
  -4   2   9     8758.42     8355.45    181.23 o 
  -3   2   9     7040.50     6770.14    151.91 o 
  -2   2   9     1403.11     1297.34     48.87 o 
  -1   2   9     9324.55     9363.93    227.22 o 
   0   2   9      730.57      769.23     36.61 o 
   1   2   9     2469.41     2429.09     73.28 o 
   2   2   9     7755.33     7777.82    294.58 o 
   3   2   9      149.35      164.09     39.14 o 
   4   2   9     6211.37     6047.69    145.98 o 
   5   2   9     2692.45     2642.85     83.31 o 
   6   2   9      568.92      576.48     36.88 o 
  -8   3   9      818.30      866.76     69.91 o 
  -7   3   9      737.57      719.62     42.84 o 
  -6   3   9       10.73        5.56      7.16 o 
  -5   3   9     1725.98     1672.51     50.48 o 
  -4   3   9      204.05      233.52     26.55 o 
  -3   3   9      475.94      448.60     31.70 o 
  -2   3   9      622.49      580.95     70.77 o 
  -1   3   9        0.13        0.79      6.64 o 
   0   3   9      645.25      640.42     33.30 o 
   1   3   9      194.50      208.71     21.34 o 
   2   3   9      523.52      512.01     70.29 o 
   3   3   9      976.35      925.59     44.09 o 
   4   3   9      729.64      625.49     35.70 o 
   5   3   9      463.23      516.57     33.81 o 
  -7   4   9     1458.28     1468.35     84.63 o 
  -6   4   9     2808.15     2855.15     94.73 o 
  -5   4   9       80.37       89.04     17.72 o 
  -4   4   9     1577.05     1513.82     61.83 o 
  -3   4   9     1578.88     1599.69     73.60 o 
  -2   4   9      481.00      507.47     43.72 o 
  -1   4   9     4146.97     4085.52    104.01 o 
   0   4   9      628.53      682.58     45.76 o 
   1   4   9      697.17      709.59     35.78 o 
   2   4   9     1722.37     1787.93     66.42 o 
   3   4   9        6.40       12.92      8.21 o 
   4   4   9     2360.67     2331.11     62.16 o 
  -6   5   9      839.15      878.39     63.87 o 
  -5   5   9     6921.43     6905.33    174.23 o 
  -4   5   9      375.45      325.46     30.66 o 
  -3   5   9     2420.05     2460.58     83.56 o 
  -2   5   9     4024.64     3969.62    112.85 o 
  -1   5   9        3.43       -2.42      7.99 o 
   0   5   9     5164.53     5210.56    135.70 o 
   1   5   9     1917.99     1958.50     95.46 o 
   2   5   9     1151.54     1292.31     75.26 o 
   3   5   9     4332.07     4407.49    163.93 o 
  -4   6   9     1567.76     1651.28     69.09 o 
  -3   6   9      635.22      623.34     40.33 o 
  -2   6   9      567.85      557.42     37.37 o 
  -1   6   9     1963.91     1913.78     71.72 o 
   0   6   9      111.36       85.60     20.45 o 
   1   6   9      565.98      652.84     61.10 o 
   2   6   9     1257.78     1332.41     87.63 o 
  -8   0  10     4749.57     4615.10    182.34 o 
  -7   0  10     5699.90     5902.84    212.85 o 
  -6   0  10       61.66       53.48     20.97 o 
  -5   0  10     8088.89     7716.50    249.40 o 
  -4   0  10     3348.80     3283.35    131.61 o 
  -3   0  10     1354.50     1212.14     69.93 o 
  -2   0  10    11212.41    11581.77    341.71 o 
  -1   0  10     1770.91     1806.87     89.90 o 
   0   0  10     5719.71     5455.54    189.32 o 
   1   0  10     7937.31     7868.69    252.08 o 
   2   0  10      164.97      197.93     32.98 o 
   3   0  10     4348.21     4333.06    164.29 o 
   4   0  10     1698.14     1775.63     94.42 o 
   5   0  10      887.92      841.07     64.70 o 
  -8   1  10      272.95      242.56     29.21 o 
  -7   1  10     1006.78      944.76     39.65 o 
  -6   1  10     2305.15     2215.95     75.12 o 
  -5   1  10      195.55      192.96     22.93 o 
  -4   1  10     1172.73     1064.11     46.42 o 
  -3   1  10      991.32     1000.33     45.91 o 
  -2   1  10      233.14      230.03     23.24 o 
  -1   1  10     4107.88     4186.50    110.06 o 
   0   1  10     2432.71     2444.29    139.95 o 
   1   1  10      415.21      451.69     29.94 o 
   2   1  10     1399.41     1436.47     56.68 o 
   3   1  10       75.73       69.47     14.93 o 
   4   1  10     1103.09     1120.26     51.31 o 
   5   1  10     1751.29     1695.89     86.56 o 
  -7   2  10      536.73      557.93     30.67 o 
  -6   2  10       99.45       88.75     15.45 o 
  -5   2  10      561.98      513.94     38.31 o 
  -4   2  10      435.13      363.74     34.46 o 
  -3   2  10      180.83      192.00     21.68 o 
  -2   2  10      909.99      923.39     46.15 o 
  -1   2  10      453.83      427.55     32.54 o 
   0   2  10       51.74       38.60     11.52 o 
   1   2  10      646.92      639.97     35.90 o 
   2   2  10      147.23      122.99     18.94 o 
   3   2  10      198.36      222.48     24.70 o 
   4   2  10       99.78       99.92     18.64 o 
  -7   3  10      521.32      494.16     38.59 o 
  -6   3  10     5486.36     5347.73    192.07 o 
  -5   3  10      927.91      914.64     37.38 o 
  -4   3  10     3759.85     3660.50    100.69 o 
  -3   3  10     4975.54     4910.20    122.72 o 
  -2   3  10        0.49        0.12     10.07 o 
  -1   3  10     7061.46     7283.46    166.41 o 
   0   3  10     6141.36     5949.56    142.75 o 
   1   3  10      668.60      635.05     37.60 o 
   2   3  10     4662.53     4938.12    126.43 o 
   3   3  10     1277.22     1302.53     55.10 o 
   4   3  10     1831.26     1912.18     70.38 o 
  -6   4  10      283.43      285.17     31.57 o 
  -5   4  10     3415.32     3307.32    104.59 o 
  -4   4  10      970.30      991.13     50.54 o 
  -3   4  10      237.18      206.92     25.61 o 
  -2   4  10     4378.43     4459.21    167.69 o 
  -1   4  10      327.65      310.08     39.84 o 
   0   4  10     3635.43     3789.23    108.95 o 
   1   4  10     3049.45     2975.19     88.61 o 
   2   4  10       15.41       28.34     10.71 o 
   3   4  10     2932.63     2823.67     87.83 o 
  -4   5  10       46.19       47.57     15.56 o 
  -3   5  10       14.87       21.77     11.23 o 
  -2   5  10        0.28       -3.79      8.58 o 
  -1   5  10        0.12        6.99     13.58 o 
   0   5  10       70.29       49.05     20.70 o 
   1   5  10        8.22        7.61     14.22 o 
  -6   1  11     2140.22     1993.89     98.20 o 
  -5   1  11     1882.42     1889.87     70.88 o 
  -4   1  11     3840.88     3377.67    115.36 o 
  -3   1  11       39.48       41.03     12.36 o 
  -2   1  11     1639.87     1577.30     61.19 o 
  -1   1  11     1419.93     1408.00     57.59 o 
   0   1  11      813.79      738.40     40.74 o 
   1   1  11     6445.84     6651.38    161.12 o 
   2   1  11      633.95      612.49     38.07 o 
   3   1  11      849.65      934.39     48.18 o 
  -6   2  11     4182.29     4018.26     95.15 o 
  -5   2  11     1970.11     2010.13     72.60 o 
  -4   2  11     1545.59     1520.45     59.90 o 
  -3   2  11     4719.25     4615.93    121.41 o 
  -2   2  11     1123.75     1075.06     49.39 o 
  -1   2  11     1983.67     1979.24    101.81 o 
   0   2  11     3707.47     3890.76    109.44 o 
   1   2  11       33.33       24.66     10.79 o 
   2   2  11     4149.73     4212.43    208.54 o 
  -5   3  11      383.70      373.72     34.40 o 
  -4   3  11      555.13      496.97     33.20 o 
  -3   3  11        0.99       -8.32      6.60 o 
  -2   3  11      566.72      504.74     33.10 o 
  -1   3  11      221.57      278.69     27.21 o 
   0   3  11       10.21        0.06      8.53 o 
   1   3  11      209.65      199.40     24.87 o 
   2   3  11      228.67      305.91     36.32 o 
  -3   4  11     1732.66     1579.00     67.29 o 
  -2   4  11      339.70      335.05     43.60 o 
  -1   4  11     1713.89     1690.45     94.50 o 
   0   4  11     3148.09     3209.65    140.57 o 
  -4   0  12     4936.35     4708.66    181.50 o 
  -3   0  12      796.57      854.23     65.04 o 
  -2   0  12     2548.65     2538.46    121.35 o 
  -1   0  12     6578.42     6378.10    227.97 o 
   0   0  12        2.44        9.37     14.17 o 
  -3   1  12     1567.55     1562.07     63.66 o 
  -2   1  12      802.11      780.92     43.82 o 
  -1   1  12      266.38      263.02     28.77 o 
   0   1  12     2026.77     2126.86     78.02 o 
                                                 
